# Supplementary material for: Microbial-derived imidazole propionate links the heart failure-associated microbiome alterations to disease severity
Source: Genome Med. 2024 Feb 8;16:27. doi: 10.1186/s13073-024-01296-6 (PMC10854170; doi:10.1186/s13073-024-01296-6)
Supplement: Supplementary file 3 — Additional file 3: Table S1. Distribution and abundance of taxa in healthy controls and heart failure subjects on Phylum level. Table S2. Distribution and abundance of taxa in Healthy controls and heart failure subjects on Genus level. Table S3. Demographic and clinical characteristics of subsample study participants, matched for age, gender, BMI. Table S4. Distribution and abundance of taxa in Healthy controls and heart failure subjects on Species level. Table S5. mOTUs correlated with ImP residuals. Table S6. Description of the gut microbial functional variation using KEGG and GMM modules. [file 13073_2024_1296_MOESM3_ESM.xlsx]

## Sheet: Legends
Table S1	Distribution and abundance of taxa in healthy controls and heart failure subjects on Phylum level	Comparison of abundance of gut microbial taxa at Phylum level in healthy controls and heart failure subjects. Abundance and percentage contribution of each taxa in healthy controlls and heart failure are given (MaAsLin2 results at Phylum level)
Table S2	Distribution and abundance of taxa in Healthy controls and heart failure subjects on Genus level	Comparison of abundance of gut microbial taxa at Genus level in healthy controls and heart failure subjects. Abundance and percentage contribution of each taxa in healthy controls and heart failure are given (MaAsLin2 results at Genus level)
Table S3	Demographic and clinical characteristics of subsample study participants, matched for age, gender, BMI
Table S4	Distribution and abundance of taxa in Healthy controls and heart failure subjects on Species level	Comparison of abundance of gut microbial taxa at Species level in healthy controls and heart failure subjects. Abundance and percentage contribution of each taxa in healthy controls and heart failure are given (MaAsLin2 results at Species level)
Table S5	mOTUs correlated with ImP residuals	Significant mOTUs correlated with ImP residuals after adjustment for age, gender, BMI, ethnicity and diabetes status.
Table S6	Description of the gut microbial functional variation using KEGG and GMM modules.	Comparison of gut microbial functional variation using KEGG pathways and gut microbial modules (GMM) data among HF and HC groups. Mean values, effect sizes (Cliff's Delta) and p-values were calculated among HC and HF using MWU testing (Benjamini-Hochberg correction) between respective groups.

## Sheet: Table S1
	Distribution and abundance of taxa in Healthy controls and heart failure subjects on phylum level				Results fom the MaAsLin2 undjusted model
Phylum	Abundance in Healthy control	% contribution in Healthy control	Abundance in Heart failure	% contribution in Heart failure	Coeffcient	Standard error	p-value	q-value
Actinobacteria	81156398	2.73	69163176	0.87	-1.38901	0.276255	1.11096e-06	3.70319e-06
Ascomycota	295740	0.01	301048	0	-0.210737	0.317904	0.508172	0.552473
Bacteroidetes	1680780131	56.49	5438033908	68.18	0.343803	0.0624716	1.15071e-07	1.15071e-06
Euryarchaeota	8569988	0.29	5483302	0.07	-1.25055	0.685155	0.0694848	0.173712
Firmicutes	1153617614	38.77	2281376719	28.6	-0.468935	0.0920406	8.14526e-07	3.70319e-06
Fusobacteria	350269	0.01	4041781	0.05	0.245284	0.412186	0.552473	0.552473
Lentisphaerae	1051450	0.04	1065804	0.01	-0.525049	0.594082	0.377883	0.539832
Proteobacteria	24053984	0.81	119076702	1.49	0.541178	0.332154	0.104848	0.209695
Synergistetes	22185	0	895855	0.01	0.330799	0.289172	0.254032	0.423386
Verrucomicrobia	22389145	0.75	53990914	0.68	-0.608006	0.841852	0.471013	0.552473
Candidatus_Melainabacteria	103078	0	552118	0.01	NA
Eukaryota_unclassified	2586395	0.09	1390327	0.02	NA
Spirochaetes	396573	0.01	1067686	0.01	NA

## Sheet: Table S2
	Distribution and abundance of taxa in Healthy controls and heart failure subjects on genus level				Results fom the MaAsLin2 undjusted model
Genus	Abundance in Healthy control	% contribution in Healthy control	Abundance in Heart failure	% contribution in Heart failure	Coeffcient	Standard error	p-value	q-value
Acidaminococcus	1317541	0.0443	27455315	0.3442	0.85219	0.539949	0.116014	0.272633
Actinomyces	166744	0.0056	232009	0.0029	-2.44975	0.578151	3.39385e-05	0.0023711
Adlercreutzia	749997	0.0252	1062391	0.0133	-2.02013	0.531203	0.00018767	0.0035282
Agathobaculum	9160248	0.3079	19956553	0.2502	-0.480199	0.296646	0.107007	0.262624
Akkermansia	22389145	0.7525	53990914	0.6769	-0.489451	0.817891	0.5502	0.728434
Alistipes	145278035	4.8827	431014100	5.4036	-0.155679	0.471777	0.741743	0.836812
Allisonella	105091	0.0035	229785	0.0029	0.042248	0.31373	0.893007	0.912421
Anaeromassilibacillus	2462846	0.0828	4427757	0.0555	-1.44322	0.659419	0.0297318	0.103471
Anaerostipes	10605743	0.3565	18150861	0.2276	-0.937566	0.329043	0.00481873	0.02831
Anaerotignum	653436	0.022	4803211	0.0602	0.683819	0.274459	0.0134978	0.0576724
Anaerotruncus	7164847	0.2408	4785757	0.06	1.12748	0.594908	0.059443	0.169323
Asaccharobacter	1428647	0.048	1635581	0.0205	-1.88219	0.547229	0.000703467	0.00944656
Bacteroides	1173310955	39.4341	3968505789	49.7528	0.243797	0.202213	0.229318	0.414536
Barnesiella	32099179	1.0788	89663408	1.1241	-1.12289	0.793883	0.158723	0.319805
Bifidobacterium	58325146	1.9603	33763999	0.4233	-1.9587	0.579727	0.000868871	0.0102092
Bilophila	2884876	0.097	6233500	0.0781	-0.81347	0.64533	0.208877	0.392689
Blautia	32490337	1.092	76524578	0.9594	-0.459358	0.198007	0.0213114	0.080131
Butyricimonas	4772994	0.1604	19933241	0.2499	-0.186325	0.730006	0.798791	0.843667
Butyrivibrio	6461097	0.2172	34012629	0.4264	-0.13274	0.576702	0.818184	0.854548
Campylobacter	20	0	56275	0.0007	0.912055	0.279626	0.00129332	0.013508
Christensenella	21480	0.0007	46199	0.0006	-0.132404	0.325384	0.684486	0.822418
Clostridiales_unclassified	472725	0.0159	705148	0.0088	0.300024	0.415795	0.471367	0.681603
Clostridium	10846346	0.3645	29412408	0.3687	-0.143263	0.495617	0.772821	0.839223
Collinsella	15416219	0.5181	24930924	0.3126	-0.299216	0.768542	0.697429	0.822418
Coprobacillus	20169	0.0007	1376765	0.0173	1.24708	0.421008	0.00340891	0.0236791
Coprobacter	4763545	0.1601	13433512	0.1684	-0.819089	0.580741	0.159902	0.319805
Coprococcus	68315517	2.296	92540508	1.1602	-1.37631	0.505128	0.00698149	0.0373455
Desulfovibrio	3752598	0.1261	5929852	0.0743	-0.452998	0.79877	0.571242	0.745788
Desulfovibrionaceae_unclassified	571470	0.0192	1226264	0.0154	-0.158204	0.254762	0.535285	0.728434
Dialister	8278387	0.2782	18531621	0.2323	-0.749166	0.941526	0.427113	0.669143
Dielma	169823	0.0057	573031	0.0072	0.455591	0.454393	0.317195	0.542116
Dorea	25038325	0.8415	37905768	0.4752	-1.0586	0.277596	0.000180364	0.0035282
Eggerthella	1820177	0.0612	2231711	0.028	-0.289059	0.564554	0.609182	0.784427
Eisenbergiella	1573462	0.0529	9566189	0.1199	1.62137	0.596871	0.00715127	0.0373455
Enorma	969086	0.0326	220689	0.0028	-1.01356	0.427436	0.0186366	0.0729932
Enterorhabdus	12835	0.0004	33923	0.0004	-1.06081	0.340094	0.00206949	0.016211
Erysipelatoclostridium	644424	0.0217	3218975	0.0404	0.530086	0.62758	0.399272	0.647095
Escherichia	9528090	0.3202	58267899	0.7305	1.73938	0.719302	0.0164568	0.0672582
Eubacteriaceae_unclassified	52685	0.0018	28337	0.0004	-0.449217	0.294617	0.128834	0.295376
Eubacterium	69111909	2.3228	182950694	2.2936	-0.0403366	0.258582	0.87619	0.905076
Faecalibacterium	288120587	9.6835	330807868	4.1473	-1.1415	0.275749	5.04489e-05	0.0023711
Firmicutes_unclassified	24772509	0.8326	40508128	0.5078	-0.833884	0.371722	0.0259268	0.0937352
Flavonifractor	9830923	0.3304	38765960	0.486	0.80607	0.378865	0.0345426	0.105335
Fusicatenibacter	53440497	1.7961	92420313	1.1587	-1.06206	0.291953	0.000346456	0.00542781
Fusobacterium	346243	0.0116	4041781	0.0507	0.343534	0.405161	0.397468	0.647095
Gemella	33750	0.0011	104017	0.0013	-0.46094	0.331376	0.165709	0.324513
Gemmiger	5903676	0.1984	10687928	0.134	-1.77846	0.56985	0.00205772	0.016211
Gordonibacter	808186	0.0272	1129161	0.0142	-1.12689	0.607426	0.0649785	0.179647
Haemophilus	312821	0.0105	1999755	0.0251	0.398037	0.570084	0.485823	0.681603
Harryflintia	82996	0.0028	473795	0.0059	0.885167	0.407993	0.0311683	0.103471
Holdemanella	2115977	0.0711	5275287	0.0661	0.201164	0.708441	0.776728	0.839223
Holdemania	470417	0.0158	1678758	0.021	0.227934	0.567155	0.688176	0.822418
Hungatella	376698	0.0127	3756717	0.0471	2.38289	0.618745	0.000156295	0.0035282
Intestinibacter	511435	0.0172	345012	0.0043	-1.12979	0.635748	0.0770056	0.206815
Intestinimonas	759411	0.0255	4769689	0.0598	1.40341	0.537819	0.00972435	0.0457045
Lachnoclostridium	5432493	0.1826	35141613	0.4406	1.57683	0.501656	0.00191358	0.016211
Lachnospira	16646869	0.5595	44310938	0.5555	-1.75766	0.813786	0.0319218	0.103471
Lachnospiraceae_unclassified	77405259	2.6015	165850479	2.0793	-0.51411	0.672293	0.445306	0.675141
Lactobacillus	2286281	0.0768	13661878	0.1713	0.330145	0.71323	0.643927	0.817961
Lactococcus	199115	0.0067	295028	0.0037	-0.446965	0.39042	0.253589	0.449761
Lawsonibacter	3951077	0.1328	11534684	0.1446	-0.0429371	0.457178	0.925264	0.935214
Leuconostoc	15648	0.0005	651046	0.0082	-0.282948	0.175279	0.107978	0.262624
Massiliomicrobiota	19265	0.0006	56177	0.0007	-0.183566	0.272464	0.501231	0.692878
Methanobrevibacter	8524729	0.2865	5135158	0.0644	-1.13224	0.665388	0.0903125	0.235816
Monoglobus	1320683	0.0444	1506319	0.0189	-1.51823	0.714371	0.0347381	0.105335
Odoribacter	22151739	0.7445	72562344	0.9097	-0.535537	0.758275	0.480815	0.681603
Olsenella	287948	0.0097	1768501	0.0222	-1.05904	0.368369	0.00445889	0.0279424
Oribacterium	965	0	49955	0.0006	0.891416	0.302051	0.00352668	0.0236791
Oscillibacter	20107342	0.6758	36435039	0.4568	-0.956162	0.59398	0.108961	0.262624
Parabacteroides	97152483	3.2652	392684959	4.9231	-0.193914	0.618735	0.754286	0.836812
Paraprevotella	7416828	0.2493	17234794	0.2161	-0.248192	0.303007	0.413665	0.65906
Parasutterella	4153481	0.1396	16728161	0.2097	-0.62084	0.672526	0.356995	0.599242
Phascolarctobacterium	8153560	0.274	25075901	0.3144	-0.310418	0.775463	0.689344	0.822418
Porphyromonas	5468	0.0002	227942	0.0029	0.673448	0.353576	0.0581956	0.169323
Prevotella	193558925	6.5054	432146497	5.4178	1.27071	0.955336	0.18493	0.354764
Propionibacterium	16641	0.0006	31574	0.0004	-0.0497414	0.1488	0.7385	0.836812
Proteobacteria_unclassified	2069761	0.0696	3822120	0.0479	-0.500403	0.706253	0.479405	0.681603
Pseudoflavonifractor	624728	0.021	1629283	0.0204	-0.868771	0.592202	0.143874	0.307368
Romboutsia	5208	0.0002	4962	0.0001	-0.0704695	0.175619	0.688636	0.822418
Roseburia	236034936	7.933	497947390	6.2427	-0.570426	0.2156	0.00877059	0.0433913
Rothia	60539	0.002	316341	0.004	-0.186294	0.546942	0.73374	0.836812
Ruminococcaceae_unclassified	33722761	1.1334	138789179	1.74	0.285714	0.47563	0.548686	0.728434
Ruminococcus	93743312	3.1506	153198259	1.9206	-1.32405	0.526565	0.0126733	0.0567282
Ruthenibacterium	4077030	0.137	21213830	0.266	0.303046	0.285884	0.290354	0.50543
Saccharomyces	295740	0.0099	301048	0.0038	-0.0885201	0.326727	0.786713	0.840352
Sanguibacteroides	47287	0.0016	394592	0.0049	0.301923	0.203022	0.138483	0.303414
Sellimonas	348999	0.0117	449052	0.0056	0.324603	0.420459	0.440974	0.675141
Slackia	1085210	0.0365	1559198	0.0195	0.205933	0.663797	0.756692	0.836812
Streptococcus	3064656	0.103	19443407	0.2438	0.439025	0.360178	0.224252	0.413327
Sutterella	160557	0.0054	527214	0.0066	0.027829	0.471287	0.95297	0.95297
Turicibacter	133667	0.0045	361557	0.0045	-0.597864	0.422037	0.158084	0.319805
Turicimonas	269863	0.0091	1014377	0.0127	-0.179339	0.464676	0.69993	0.822418
Veillonella	873870	0.0294	6858066	0.086	0.800895	0.538974	0.138796	0.303414
Victivallis	1051450	0.0353	1065804	0.0134	-0.445242	0.593278	0.453811	0.677114
Abiotrophia	0	0	2937	0	NA
Absiella	911	0	520939	0.0065	NA
Actinobaculum	0	0	2044	0	NA
Actinotignum	0	0	2523	0	NA
Aeriscardovia	0	0	137	0	NA
Aeromonas	0	0	332790	0.0042	NA
Aggregatibacter	98	0	34355	0.0004	NA
Alcaligenes	0	0	638	0	NA
Alloscardovia	6033	0.0002	94905	0.0012	NA
Anaerobiospirillum	10067	0.0003	23577	0.0003	NA
Anaerococcus	0	0	3226	0	NA
Anaerofilum	777	0	25019	0.0003	NA
Anaerofustis	3516	0.0001	3825	0	NA
Anaeroglobus	349	0	5878	0.0001	NA
Atopobium	1209	0	1261	0	NA
Bacillus	0	0	4888	0.0001	NA
Bacteroidales_unclassified	5574	0.0002	0	0	NA
Blastocystis	2583113	0.0868	1390327	0.0174	NA
Brachyspira	396573	0.0133	775842	0.0097	NA
Bulleidia	0	0	278	0	NA
Butyricicoccus	16879	0.0006	470919	0.0059	NA
Candidatus_Gastranaerophilales_unclassified	103078	0.0035	552118	0.0069	NA
Candidatus_Stoquefichus	0	0	182394	0.0023	NA
Cardiobacterium	0	0	1484	0	NA
Catabacter	2404	0.0001	11812	0.0001	NA
Catenibacterium	284037	0.0095	1857488	0.0233	NA
Cellulosilyticum	0	0	0	0	NA
Citrobacter	0	0	3190021	0.04	NA
Cloacibacillus	21238	0.0007	892246	0.0112	NA
Clostridiales_Family_XIII_Incertae_Sedis_unclassified	3506	0.0001	308	0	NA
Comamonas	8060	0.0003	254105	0.0032	NA
Corynebacterium	0	0	9935	0.0001	NA
Criibacterium	0	0	1020	0	NA
Cronobacter	0	0	0	0	NA
Dysgonomonas	0	0	40730	0.0005	NA
Eikenella	0	0	3811	0	NA
Enterobacter	0	0	504669	0.0063	NA
Enterococcus	3334	0.0001	163275	0.002	NA
Erysipelothrix	6119	0.0002	14586	0.0002	NA
Faecalicatena	916	0	66353	0.0008	NA
Faecalicoccus	125523	0.0042	217643	0.0027	NA
Faecalitalea	475969	0.016	104521	0.0013	NA
Finegoldia	0	0	14342	0.0002	NA
Fretibacterium	947	0	3609	0	NA
Gardnerella	763	0	21863	0.0003	NA
Giardia	3282	0.0001	0	0	NA
Granulicatella	1689	0.0001	4027	0.0001	NA
Hafnia	0	0	157382	0.002	NA
Helicobacter	0	0	1994	0	NA
Klebsiella	7410	0.0002	18011645	0.2258	NA
Kluyvera	0	0	26236	0.0003	NA
Lachnoanaerobaculum	130	0	0	0	NA
Lactonifactor	1134	0	399	0	NA
Lautropia	0	0	5073	0.0001	NA
Leptotrichia	0	0	0	0	NA
Marvinbryantia	0	0	27764	0.0003	NA
Megamonas	2027413	0.0681	3155875	0.0396	NA
Megasphaera	396435	0.0133	1507993	0.0189	NA
Methanomassiliicoccus	33362	0.0011	342399	0.0043	NA
Methanosphaera	11897	0.0004	5745	0.0001	NA
Mitsuokella	626682	0.0211	1619974	0.0203	NA
Mogibacterium	2243	0.0001	1492	0	NA
Morganella	0	0	230850	0.0029	NA
Muribaculum	217119	0.0073	192000	0.0024	NA
Murimonas	0	0	32227	0.0004	NA
Neisseria	206	0	29403	0.0004	NA
Oxalobacter	79351	0.0027	270167	0.0034	NA
Parascardovia	0	0	59994	0.0008	NA
Parvimonas	589	0	2181	0	NA
Pediococcus	0	0	2014	0	NA
Peptococcus	0	0	0	0	NA
Peptoniphilus	0	0	11346	0.0001	NA
Peptostreptococcaceae_unclassified	0	0	890	0	NA
Peptostreptococcus	0	0	5453	0.0001	NA
Plesiomonas	0	0	54059	0.0007	NA
Proteus	0	0	65255	0.0008	NA
Providencia	0	0	892	0	NA
Pseudomonas	0	0	22026	0.0003	NA
Pseudopropionibacterium	0	0	1619	0	NA
Pseudoramibacter	177	0	0	0	NA
Pyramidobacter	0	0	0	0	NA
Raoultella	40859	0.0014	20323	0.0003	NA
Robinsoniella	32737	0.0011	0	0	NA
Scardovia	986	0	52893	0.0007	NA
Selenomonas	0	0	13462	0.0002	NA
Serratia	0	0	657	0	NA
Sharpea	0	0	345	0	NA
Sneathia	4026	0.0001	0	0	NA
Solobacterium	0	0	8039	0.0001	NA
Staphylococcus	0	0	4444	0.0001	NA
Stomatobaculum	291	0	4540	0.0001	NA
Subdoligranulum	12065	0.0004	0	0	NA
Succinatimonas	204396	0.0069	29873	0.0004	NA
Terrisporobacter	0	0	229	0	NA
Tissierellia_unclassified	0	0	728	0	NA
Treponema	0	0	291844	0.0037	NA
Tropheryma	32	0	0	0	NA
Tyzzerella	37930	0.0013	38992	0.0005	NA
Veillonellaceae_unclassified	0	0	214	0	NA
Weissella	821	0	2837	0	NA

## Sheet: Table S3
	Distribution and abundance of taxa in Healthy controls and heart failure subjects on species level				Results fom the MaAsLin2 undjusted model
Species	Abundance in Healthy control	% contribution in Healthy control	Abundance in Heart failure	% contribution in Heart failure	Coeffcient	Standard error	p-value	q-value
Acidaminococcus_intestini	1317541	0.04428	27376618	0.34322	0.765354	0.539288	0.157423	0.316303
Actinomyces_graevenitzii	34991	0.00118	31367	0.00039	-2.36578	0.389149	6.14636e-09	6.6688e-07
Actinomyces_odontolyticus	18674	0.00063	16756	0.00021	-1.28055	0.324278	0.000109245	0.00237062
Actinomyces_sp_HMSC035G02	7067	0.00024	7533	9e-05	-0.766029	0.224052	0.000763837	0.00828763
Actinomyces_sp_ICM47	43034	0.00145	60359	0.00076	-1.28876	0.360235	0.000436514	0.0063149
Actinomyces_sp_oral_taxon_181	21826	0.00073	44613	0.00056	-0.368288	0.444989	0.408879	0.647641
Actinomyces_sp_S6_Spd3	29748	0.001	38583	0.00048	-0.568046	0.411574	0.169096	0.330575
Adlercreutzia_equolifaciens	749997	0.02521	1062391	0.01332	-1.90348	0.537708	0.00049927	0.00664086
Agathobaculum_butyriciproducens	9160248	0.30787	19956553	0.25019	-0.499049	0.300762	0.0986496	0.232684
Akkermansia_muciniphila	22389145	0.75248	53990914	0.67688	-0.618811	0.839027	0.461675	0.690921
Alistipes_finegoldii	35100685	1.17971	140389289	1.76005	0.220048	0.682445	0.747461	0.900618
Alistipes_indistinctus	1563476	0.05255	4996665	0.06264	-0.305948	0.480841	0.525334	0.73706
Alistipes_inops	11916280	0.4005	22552026	0.28273	-2.61583	0.610796	2.88396e-05	0.00156455
Alistipes_onderdonkii	228047	0.00766	7492285	0.09393	0.252032	0.400483	0.529868	0.73706
Alistipes_putredinis	88140345	2.96233	234754479	2.9431	-0.289837	0.912897	0.751207	0.900618
Alistipes_shahii	8182032	0.27499	18430730	0.23106	-1.47708	0.71364	0.0397777	0.122328
Allisonella_histaminiformans	105091	0.00353	229785	0.00288	0.0864555	0.331363	0.794435	0.926841
Anaeromassilibacillus_sp_An250	2462846	0.08277	4427705	0.05551	-1.32468	0.572931	0.0218053	0.0788623
Anaerostipes_hadrus	10600005	0.35626	18060749	0.22643	-1.2445	0.395849	0.00192504	0.0144046
Anaerotignum_lactatifermentans	653436	0.02196	4803211	0.06022	0.765968	0.286998	0.00824442	0.0357334
Anaerotruncus_colihominis	383395	0.01289	4111391	0.05154	2.11105	0.526471	8.62015e-05	0.00207841
Asaccharobacter_celatus	1428647	0.04802	1635581	0.02051	-1.77869	0.55339	0.00152871	0.0121929
Bacteroides_caccae	32372788	1.08802	132088287	1.65598	-0.578238	0.716538	0.420646	0.658959
Bacteroides_cellulosilyticus	30789834	1.03482	231671637	2.90445	1.64183	0.79538	0.0403083	0.122328
Bacteroides_clarus	5668469	0.19051	14473225	0.18145	-0.148788	0.375178	0.692108	0.878289
Bacteroides_dorei	142378350	4.78523	635986001	7.97331	-0.572283	0.948498	0.546965	0.751212
Bacteroides_eggerthii	35688500	1.19946	120721336	1.51347	-0.215578	0.870043	0.804564	0.930985
Bacteroides_faecis	9654575	0.32448	43260338	0.54235	-0.0889132	0.61818	0.885781	0.953817
Bacteroides_finegoldii	2735566	0.09194	24256397	0.3041	0.494062	0.395263	0.212797	0.394675
Bacteroides_fragilis	23477416	0.78906	154104446	1.932	0.766983	0.770979	0.321046	0.535899
Bacteroides_galacturonicus	481431	0.01618	2746172	0.03443	-0.0445184	0.521654	0.932077	0.954725
Bacteroides_intestinalis	20602581	0.69244	76347332	0.95716	0.0961454	0.719072	0.89377	0.953817
Bacteroides_massiliensis	4609748	0.15493	19531909	0.24487	-0.0709498	0.571387	0.901306	0.954066
Bacteroides_nordii	107303	0.00361	1071702	0.01344	0.22046	0.389595	0.572125	0.771126
Bacteroides_ovatus	34182054	1.14883	185643708	2.3274	0.659794	0.601988	0.274406	0.472587
Bacteroides_plebeius	28104824	0.94458	108075032	1.35493	1.19775	0.758237	0.115792	0.247117
Bacteroides_salyersiae	8441668	0.28372	22359278	0.28032	-0.187849	0.810198	0.816891	0.930985
Bacteroides_sp_CAG_144	5159046	0.17339	6303341	0.07902	-0.524291	0.247488	0.0353904	0.114623
Bacteroides_stercoris	29243577	0.98285	131803359	1.65241	1.76136	0.949192	0.0649978	0.167911
Bacteroides_thetaiotaomicron	35793580	1.20299	163045936	2.04409	0.359641	0.694852	0.605333	0.805873
Bacteroides_uniformis	369670936	12.4244	1056249227	13.2421	-0.0516929	0.611587	0.932727	0.954725
Bacteroides_vulgatus	315013630	10.5874	730547835	9.15882	-0.565614	0.803632	0.482374	0.707265
Bacteroides_xylanisolvens	26404649	0.88744	53558924	0.67146	0.137574	0.801933	0.863965	0.94716
Barnesiella_intestinihominis	32098874	1.07882	89566736	1.12289	-1.00415	0.798276	0.209919	0.394675
Bifidobacterium_adolescentis	28966804	0.97355	20301349	0.25452	-2.79602	0.853667	0.001247	0.0114749
Bifidobacterium_bifidum	3641623	0.12239	1407780	0.01765	-1.3876	0.609717	0.0239337	0.083768
Bifidobacterium_catenulatum	988926	0.03324	543783	0.00682	-0.992427	0.351567	0.00524809	0.0277765
Bifidobacterium_dentium	78188	0.00263	966696	0.01212	0.793167	0.412254	0.0557988	0.155235
Bifidobacterium_longum	23600130	0.79318	9604847	0.12042	-1.99989	0.717087	0.0058073	0.0300044
Bifidobacterium_pseudocatenulatum	272025	0.00914	764460	0.00958	-0.0969593	0.320484	0.762559	0.905512
Bilophila_wadsworthia	2884876	0.09696	6233500	0.07815	-0.796224	0.652167	0.223587	0.407718
Blautia_hydrogenotrophica	114824	0.00386	465950	0.00584	0.0344041	0.402206	0.93192	0.954725
Blautia_obeum	10191514	0.34253	12184143	0.15275	-1.76423	0.427691	5.46522e-05	0.00171205
Blautia_sp_CAG_257	629600	0.02116	2389231	0.02995	0.254386	0.438356	0.562363	0.762705
Blautia_wexlerae	7340585	0.24671	15014614	0.18824	-1.21364	0.418757	0.00417827	0.0247953
Butyricimonas_synergistica	543518	0.01827	4477703	0.05614	0.459913	0.596029	0.441259	0.669603
Butyricimonas_virosa	4229476	0.14215	15455538	0.19376	-0.0123427	0.713017	0.986206	0.986206
Christensenella_minuta	21480	0.00072	46199	0.00058	-0.113495	0.321201	0.724207	0.88566
Clostridiales_bacterium_1_7_47FAA	20265	0.00068	317326	0.00398	0.585287	0.266477	0.0292313	0.0961091
Clostridium_aldenense	68200	0.00229	506498	0.00635	0.667465	0.340747	0.0515442	0.147172
Clostridium_asparagiforme	199984	0.00672	2363994	0.02964	1.49836	0.525364	0.00480721	0.0260791
Clostridium_bolteae	420343	0.01413	5680261	0.07121	3.20744	0.52661	5.79037e-09	6.6688e-07
Clostridium_bolteae_CAG_59	57060	0.00192	1299122	0.01629	1.55418	0.523824	0.00337956	0.0233819
Clostridium_citroniae	693324	0.0233	4055584	0.05084	1.45085	0.507741	0.0047292	0.0260791
Clostridium_clostridioforme	496963	0.0167	9558888	0.11984	1.96727	0.578358	0.000811525	0.00838576
Clostridium_disporicum	349776	0.01176	2193510	0.0275	0.19599	0.464214	0.673341	0.869732
Clostridium_innocuum	271656	0.00913	2385113	0.0299	0.896234	0.552168	0.106163	0.245078
Clostridium_lavalense	329846	0.01109	3930455	0.04928	1.95692	0.563849	0.000637894	0.00769017
Clostridium_leptum	1868123	0.06279	4707763	0.05902	-1.28051	0.433411	0.00351332	0.0233819
Clostridium_methylpentosum	12070	0.00041	134100	0.00168	0.829901	0.321253	0.0105096	0.0430297
Clostridium_saccharolyticum	1579021	0.05307	1453258	0.01822	-0.506575	0.651678	0.437891	0.669171
Clostridium_sp_CAG_167	3709816	0.12468	2747061	0.03444	-1.16346	0.617645	0.0610777	0.161633
Clostridium_sp_CAG_242	386856	0.013	3080902	0.03863	0.622995	0.392635	0.114184	0.247117
Clostridium_sp_CAG_253	305362	0.01026	2334410	0.02927	0.396271	0.354826	0.265439	0.464518
Clostridium_sp_CAG_58	2558983	0.08601	10891416	0.13654	0.255715	0.540438	0.636621	0.837253
Clostridium_spiroforme	242274	0.00814	397142	0.00498	-0.705386	0.562253	0.211121	0.394675
Clostridium_symbiosum	888596	0.02987	6602254	0.08277	2.2353	0.514796	2.25581e-05	0.00156455
Collinsella_aerofaciens	14645047	0.49221	24046908	0.30147	-0.0859395	0.7831	0.912725	0.954725
Collinsella_intestinalis	357531	0.01202	621540	0.00779	-0.910973	0.472609	0.0553504	0.155235
Collinsella_massiliensis	72188	0.00243	49615	0.00062	-1.09018	0.334973	0.00133677	0.0116031
Collinsella_stercoris	413641	0.0139	262476	0.00329	-1.20267	0.449617	0.00810418	0.0357334
Coprobacillus_cateniformis	20169	0.00068	1376765	0.01726	1.09845	0.407299	0.0076048	0.0351906
Coprobacter_fastidiosus	4408584	0.14817	10664959	0.13371	-1.16366	0.733089	0.114041	0.247117
Coprobacter_secundus	354961	0.01193	2100589	0.02633	-0.361139	0.372469	0.333445	0.552347
Coprococcus_catus	4501468	0.15129	7745014	0.0971	-1.37007	0.514587	0.00839817	0.0357334
Coprococcus_comes	20452157	0.68738	37079846	0.46487	-1.89184	0.642935	0.00364623	0.0233819
Coprococcus_eutactus	43361892	1.45736	47715648	0.59821	-2.35621	1.04876	0.0257707	0.0873787
Desulfovibrio_piger	3207576	0.1078	5912539	0.07413	-0.140058	0.656593	0.831305	0.930985
Desulfovibrionaceae_bacterium	571470	0.01921	1226264	0.01537	-0.135727	0.260523	0.602965	0.805873
Dialister_invisus	4383399	0.14732	12752019	0.15987	-0.29517	0.717225	0.681121	0.870779
Dielma_fastidiosa	169823	0.00571	573031	0.00718	0.492533	0.461213	0.28687	0.490163
Dorea_formicigenerans	3068221	0.10312	5206441	0.06527	-1.04416	0.255199	6.24496e-05	0.00171205
Dorea_longicatena	21849561	0.73435	32012354	0.40134	-1.36179	0.491246	0.0061036	0.0308019
Dorea_sp_CAG_317	120543	0.00405	686865	0.00861	0.651008	0.34404	0.0599252	0.16054
Eggerthella_lenta	1820177	0.06117	2231711	0.02798	-0.362177	0.570974	0.526612	0.73706
Eisenbergiella_massiliensis	1032881	0.03471	4431307	0.05555	0.661585	0.651022	0.310769	0.526851
Eisenbergiella_tayi	540581	0.01817	5134882	0.06438	1.54077	0.523898	0.00366352	0.0233819
Enorma_massiliensis	896898	0.03014	171074	0.00214	-0.60703	0.380406	0.112149	0.247117
Enterorhabdus_caecimuris	12835	0.00043	33923	0.00043	-1.10319	0.34416	0.00157327	0.0121929
Erysipelatoclostridium_ramosum	130494	0.00439	436720	0.00548	0.329231	0.429954	0.444749	0.670213
Escherichia_coli	9528090	0.32023	58261255	0.73042	1.73195	0.744883	0.0210835	0.0784807
Eubacteriaceae_bacterium_CHKCI005	52685	0.00177	28337	0.00036	-0.459847	0.303769	0.131678	0.271826
Eubacterium_dolichum_CAG_375	2082	7e-05	510884	0.0064	0.595707	0.264289	0.0252974	0.0871354
Eubacterium_eligens	32472693	1.09138	104564376	1.31092	0.31718	0.882969	0.719815	0.88566
Eubacterium_hallii	6130499	0.20604	9327380	0.11694	-1.39147	0.359745	0.000149086	0.00294107
Eubacterium_ramulus	3836332	0.12894	8018178	0.10052	-1.51125	0.614886	0.0148443	0.0585673
Eubacterium_rectale	77403842	2.60148	165848963	2.07924	-0.551235	0.694282	0.428172	0.658959
Eubacterium_siraeum	31091602	1.04496	131996891	1.65483	0.96157	0.762514	0.208781	0.394675
Eubacterium_sp_CAG_180	15438065	0.51886	35422797	0.44409	1.60606	0.94503	0.0908066	0.218945
Eubacterium_sp_CAG_251	1370555	0.04606	2581932	0.03237	0.242222	0.358091	0.499565	0.722703
Eubacterium_sp_CAG_274	1502916	0.05051	3746314	0.04697	-0.113072	0.660402	0.864229	0.94716
Eubacterium_sp_CAG_38	6354491	0.21357	16135569	0.20229	-1.37273	0.679613	0.044752	0.131232
Eubacterium_sp_OM08_24	47260	0.00159	248314	0.00311	-0.105619	0.303005	0.727783	0.88566
Eubacterium_ventriosum	1630392	0.0548	2333631	0.02926	-1.22124	0.526287	0.0213381	0.0784807
Faecalibacterium_prausnitzii	288120587	9.68351	330807868	4.14731	-1.16659	0.28531	6.31171e-05	0.00171205
Firmicutes_bacterium_CAG_110	8615496	0.28956	9253682	0.11601	-2.51044	0.765332	0.00122667	0.0114749
Firmicutes_bacterium_CAG_145	434871	0.01462	2962064	0.03714	-0.172148	0.635456	0.786748	0.922835
Firmicutes_bacterium_CAG_170	479358	0.01611	1464645	0.01836	-0.787075	0.593879	0.186602	0.358342
Firmicutes_bacterium_CAG_238	816755	0.02745	465534	0.00584	-1.14402	0.39526	0.00422777	0.0247953
Firmicutes_bacterium_CAG_83	4662450	0.1567	18771280	0.23533	-0.553599	0.488377	0.258362	0.459545
Firmicutes_bacterium_CAG_94	2510058	0.08436	4227894	0.053	-0.895193	0.62007	0.150413	0.305042
Firmicutes_bacterium_CAG_95	2376113	0.07986	2380935	0.02985	-2.14936	0.663334	0.00140206	0.0117018
Flavonifractor_plautii	9465498	0.31813	38180310	0.47866	1.07152	0.421077	0.011703	0.0470287
Flavonifractor_sp_An10	245513	0.00825	381922	0.00479	-0.475128	0.343393	0.168038	0.330575
Flavonifractor_sp_An100	119912	0.00403	100028	0.00125	-0.18101	0.257088	0.482215	0.707265
Fusicatenibacter_saccharivorans	53440497	1.79609	92420313	1.15867	-1.15484	0.301185	0.000169375	0.00306287
Gemella_haemolysans	13347	0.00045	34205	0.00043	0.0434798	0.200217	0.828306	0.930985
Gemella_sanguinis	20223	0.00068	68888	0.00086	-0.534558	0.332269	0.109259	0.247117
Gemmiger_formicilis	5903184	0.1984	10686669	0.13398	-2.04505	0.592633	0.000683822	0.00780996
Gordonibacter_pamelaeae	808186	0.02716	1129161	0.01416	-1.1187	0.613275	0.0696468	0.177804
Haemophilus_parainfluenzae	246258	0.00828	1597509	0.02003	0.399527	0.564968	0.480299	0.707265
Haemophilus_sp_HMSC71H05	34117	0.00115	360406	0.00452	0.141221	0.391761	0.718877	0.88566
Harryflintia_acetispora	82996	0.00279	473795	0.00594	0.849181	0.411965	0.0405882	0.122328
Holdemanella_biformis	2115977	0.07112	5275287	0.06614	0.171716	0.728428	0.813883	0.930985
Holdemania_filiformis	470417	0.01581	1678758	0.02105	0.21224	0.55989	0.705041	0.88566
Hungatella_hathewayi	376698	0.01266	3756717	0.0471	2.36465	0.636723	0.000265806	0.00411999
Intestinibacter_bartlettii	511435	0.01719	345012	0.00433	-1.06618	0.650819	0.102973	0.240271
Intestinimonas_butyriciproducens	759411	0.02552	4769689	0.0598	1.19289	0.538595	0.0279183	0.0932042
Lachnoclostridium_sp_An131	58677	0.00197	250351	0.00314	0.510694	0.324978	0.117678	0.247924
Lachnoclostridium_sp_An138	68534	0.0023	247712	0.00311	-0.0514574	0.35104	0.883609	0.953817
Lachnospira_pectinoschiza	16646869	0.55949	44310938	0.55552	-1.70766	0.834122	0.0419603	0.124731
Lactobacillus_delbrueckii	8899	0.0003	24690	0.00031	-0.018221	0.18464	0.921489	0.954725
Lactobacillus_paragasseri	2381	8e-05	3850008	0.04827	0.7903	0.290592	0.00711964	0.0343325
Lactobacillus_rogosae	538389	0.01809	1359087	0.01704	-0.676584	0.556598	0.225603	0.407966
Lactobacillus_sakei	15400	0.00052	29904	0.00037	0.0179915	0.190085	0.924689	0.954725
Lactococcus_lactis	195863	0.00658	291926	0.00366	-0.39679	0.392967	0.313865	0.527974
Lawsonibacter_asaccharolyticus	3951077	0.13279	11534684	0.14461	-0.0611489	0.47027	0.896676	0.953817
Massiliomicrobiota_timonensis	19265	0.00065	56177	0.0007	-0.285294	0.245013	0.245668	0.440578
Methanobrevibacter_smithii	8524729	0.28651	5135158	0.06438	-1.18619	0.688609	0.086533	0.213383
Monoglobus_pectinilyticus	1320683	0.04439	1506319	0.01888	-1.47283	0.738032	0.047353	0.137008
Odoribacter_splanchnicus	21930615	0.73707	69846358	0.87566	-0.498997	0.764259	0.514572	0.73706
Olsenella_scatoligenes	286692	0.00964	1768076	0.02217	-1.27248	0.341078	0.000249633	0.00411999
Oribacterium_sinus	348	1e-05	36255	0.00045	0.95806	0.292979	0.00126912	0.0114749
Oscillibacter_sp_57_20	12911203	0.43394	25198435	0.31591	-1.10973	0.703223	0.116156	0.247117
Oscillibacter_sp_CAG_241	7125688	0.23949	11115226	0.13935	-1.34654	0.76507	0.0799554	0.199429
Oscillibacter_sp_PC13	70451	0.00237	121378	0.00152	-0.370286	0.462606	0.424423	0.658959
Parabacteroides_distasonis	55918869	1.87939	226535029	2.84005	0.327564	0.6807	0.630897	0.834785
Parabacteroides_goldsteinii	2360736	0.07934	14364329	0.18008	0.151591	0.343544	0.659513	0.862134
Parabacteroides_johnsonii	1285822	0.04322	7339207	0.09201	0.530984	0.47852	0.268508	0.46613
Parabacteroides_merdae	34344797	1.1543	137310135	1.72145	1.14264	0.815576	0.16278	0.324067
Paraprevotella_clara	664426	0.02233	1075112	0.01348	-0.256953	0.407595	0.529155	0.73706
Paraprevotella_xylaniphila	6752402	0.22694	16159682	0.20259	-0.197228	0.28664	0.492218	0.716855
Parasutterella_excrementihominis	4153481	0.1396	16728161	0.20972	-0.533485	0.671372	0.427792	0.658959
Phascolarctobacterium_faecium	3587346	0.12057	8857424	0.11104	-1.04928	0.664092	0.115708	0.247117
Phascolarctobacterium_succinatutens	4009082	0.13474	14054611	0.1762	0.459158	0.509111	0.368221	0.596298
Porphyromonas_asaccharolytica	1596	5e-05	109555	0.00137	0.503348	0.333461	0.132781	0.271826
Prevotella_copri	161382326	5.42394	337882574	4.23601	0.366826	1.01221	0.717441	0.88566
Prevotella_corporis	7923	0.00027	187370	0.00235	0.580021	0.325425	0.076232	0.192353
Prevotella_disiens	45929	0.00154	1122985	0.01408	0.480943	0.362089	0.185635	0.358342
Proteobacteria_bacterium_CAG_139	2069761	0.06956	3822120	0.04792	-0.435321	0.720358	0.546332	0.751212
Pseudoflavonifractor_capillosus	121760	0.00409	313762	0.00393	-0.893662	0.466768	0.0569958	0.156558
Pseudoflavonifractor_sp_An184	502968	0.0169	1315004	0.01649	-0.788127	0.463288	0.0904904	0.218945
Romboutsia_ilealis	5208	0.00018	4962	6e-05	-0.0440447	0.186764	0.813809	0.930985
Roseburia_faecis	102006181	3.42835	213601984	2.67791	-0.0354041	0.65578	0.957	0.970416
Roseburia_hominis	28851982	0.96969	61293835	0.76844	-0.905668	0.371998	0.0157989	0.0612207
Roseburia_intestinalis	53315273	1.79189	112646041	1.41223	-0.0951854	0.724795	0.89565	0.953817
Roseburia_inulinivorans	48641934	1.63482	106799776	1.33894	-0.923374	0.495817	0.064046	0.167446
Roseburia_sp_CAG_182	2170854	0.07296	2187059	0.02742	-1.28667	0.470706	0.0068374	0.0337208
Roseburia_sp_CAG_309	399397	0.01342	512504	0.00643	-1.32603	0.634584	0.0379377	0.119311
Roseburia_sp_CAG_471	312491	0.0105	715365	0.00897	-1.56775	0.58148	0.00762193	0.0351906
Rothia_mucilaginosa	57859	0.00194	292145	0.00366	-0.474756	0.54734	0.386785	0.617149
Ruminococcaceae_bacterium_D16	382459	0.01285	1110049	0.01392	0.225591	0.524885	0.667817	0.867763
Ruminococcaceae_bacterium_D5	368507	0.01239	840376	0.01054	-0.522226	0.561838	0.35377	0.577203
Ruminococcus_bicirculans	31616978	1.06262	60270977	0.75561	-0.894857	0.799461	0.264364	0.464518
Ruminococcus_bromii	41810462	1.40522	54569141	0.68413	-1.80731	0.954721	0.0598211	0.16054
Ruminococcus_callidus	1002710	0.0337	800038	0.01003	-1.54811	0.536755	0.00436066	0.0249017
Ruminococcus_gnavus	6166241	0.20724	28594052	0.35848	2.02605	0.763544	0.00861677	0.0359585
Ruminococcus_lactaris	12782113	0.4296	31271461	0.39205	-0.148092	0.933025	0.874051	0.95311
Ruminococcus_torques	7853908	0.26396	16980663	0.21289	-1.21501	0.451949	0.0077947	0.0352385
Ruthenibacterium_lactatiformans	4077030	0.13703	21213830	0.26596	0.166791	0.281006	0.553494	0.755397
Saccharomyces_cerevisiae	295740	0.00994	301048	0.00377	-0.207069	0.320955	0.519572	0.73706
Sanguibacteroides_justesenii	47287	0.00159	394592	0.00495	0.359156	0.213483	0.0940831	0.224352
Sellimonas_intestinalis	348999	0.01173	449052	0.00563	0.416076	0.439048	0.344454	0.566262
Slackia_isoflavoniconvertens	1085210	0.03647	1559198	0.01955	0.0568111	0.669317	0.932444	0.954725
Streptococcus_anginosus_group	1927	6e-05	98532	0.00124	0.749848	0.239847	0.00203767	0.0147391
Streptococcus_australis	15989	0.00054	49238	0.00062	-0.0650922	0.329113	0.843421	0.938576
Streptococcus_gordonii	14801	0.0005	237951	0.00298	1.24292	0.352262	0.000520252	0.00664086
Streptococcus_infantis	18266	0.00061	75919	0.00095	-0.0701803	0.331005	0.832309	0.930985
Streptococcus_mitis	100236	0.00337	414197	0.00519	0.0127839	0.521846	0.980481	0.986206
Streptococcus_mutans	0	0	206621	0.00259	1.66085	0.405769	6.20629e-05	0.00171205
Streptococcus_oralis	20336	0.00068	192830	0.00242	0.922943	0.397475	0.0212542	0.0784807
Streptococcus_parasanguinis	969265	0.03258	5286098	0.06627	-0.0888668	0.484838	0.854758	0.946339
Streptococcus_salivarius	1297679	0.04361	9161973	0.11486	0.132089	0.438649	0.763635	0.905512
Streptococcus_sanguinis	13772	0.00046	112900	0.00142	0.780387	0.266662	0.00383087	0.0237514
Streptococcus_sp_A12	4750	0.00016	19637	0.00025	0.107467	0.26205	0.682177	0.870779
Streptococcus_sp_F0442	3884	0.00013	51633	0.00065	0.550547	0.261222	0.036332	0.115942
Streptococcus_thermophilus	583423	0.01961	2684172	0.03365	-0.202008	0.585768	0.730567	0.88566
Streptococcus_vestibularis	19836	0.00067	463704	0.00581	0.782835	0.343329	0.0236709	0.083768
Sutterella_parvirubra	160557	0.0054	527214	0.00661	0.00892005	0.480848	0.985218	0.986206
Turicibacter_sanguinis	133667	0.00449	361557	0.00453	-0.521996	0.423369	0.219061	0.402849
Turicimonas_muris	269863	0.00907	1014377	0.01272	-0.171634	0.467304	0.713801	0.88566
Veillonella_atypica	213269	0.00717	1308365	0.0164	0.158285	0.539733	0.769628	0.907659
Veillonella_dispar	205336	0.0069	1314931	0.01649	-0.103361	0.45231	0.81948	0.930985
Veillonella_infantium	53804	0.00181	354854	0.00445	0.0308549	0.46833	0.947538	0.965332
Veillonella_parvula	390442	0.01312	3279585	0.04112	0.874695	0.551262	0.114181	0.247117
Veillonella_sp_T11011_6	9214	0.00031	132435	0.00166	0.499128	0.327538	0.129143	0.269463
Victivallis_vadensis	1051450	0.03534	1065804	0.01336	-0.531604	0.59873	0.375685	0.603879
Abiotrophia_defectiva	0	0	760	1e-05	NA
Abiotrophia_sp_HMSC24B09	0	0	2177	3e-05	NA
Absiella_dolichum	911	3e-05	520939	0.00653	NA
Acidaminococcus_fermentans	0	0	16553	0.00021	NA
Acidaminococcus_sp_CAG_542	0	0	62144	0.00078	NA
Actinobaculum_sp_oral_taxon_183	0	0	2044	3e-05	NA
Actinomyces_oris	7250	0.00024	8474	0.00011	NA
Actinomyces_radicidentis	0	0	333	0	NA
Actinomyces_sp_HPA0247	1053	4e-05	12574	0.00016	NA
Actinomyces_sp_oral_taxon_414	0	0	2136	3e-05	NA
Actinomyces_sp_oral_taxon_448	0	0	52	0	NA
Actinomyces_turicensis	2285	8e-05	8455	0.00011	NA
Actinomyces_viscosus	816	3e-05	774	1e-05	NA
Actinotignum_timonense	0	0	2523	3e-05	NA
Aeriscardovia_aeriphila	0	0	137	0	NA
Aeromonas_caviae	0	0	320592	0.00402	NA
Aeromonas_media	0	0	12198	0.00015	NA
Aggregatibacter_aphrophilus	98	0	960	1e-05	NA
Aggregatibacter_segnis	0	0	33395	0.00042	NA
Alcaligenes_faecalis	0	0	638	1e-05	NA
Alistipes_sp_An31A	22110	0.00074	1352625	0.01696	NA
Alistipes_sp_CHKCI003	0	0	675246	0.00847	NA
Alistipes_timonensis	125060	0.0042	370755	0.00465	NA
Alloscardovia_omnicolens	6033	0.0002	94905	0.00119	NA
Anaerobiospirillum_thomasii	10067	0.00034	23577	0.0003	NA
Anaerococcus_vaginalis	0	0	3226	4e-05	NA
Anaerofilum_sp_An201	777	3e-05	25019	0.00031	NA
Anaerofustis_stercorihominis	3516	0.00012	3825	5e-05	NA
Anaeroglobus_geminatus	349	1e-05	5878	7e-05	NA
Anaeromassilibacillus_sp_An172	0	0	52	0	NA
Anaerostipes_caccae	5738	0.00019	90112	0.00113	NA
Anaerotruncus_sp_CAG_528	6781452	0.22792	674366	0.00845	NA
Atopobium_deltae	272	1e-05	0	0	NA
Atopobium_parvulum	937	3e-05	1117	1e-05	NA
Atopobium_rimae	0	0	144	0	NA
Bacillus_aerius	0	0	4888	6e-05	NA
Bacteroidales_bacterium_KA00251	5574	0.00019	0	0	NA
Bacteroides_coagulans	0	0	728	1e-05	NA
Bacteroides_coprocola	5242831	0.17621	11393742	0.14284	NA
Bacteroides_coprophilus	753051	0.02531	9265933	0.11617	NA
Bacteroides_faecichinchillae	20121	0.00068	35063	0.00044	NA
Bacteroides_faecis_CAG_32	524834	0.01764	10515184	0.13183	NA
Bacteroides_oleiciplenus	0	0	21512	0.00027	NA
Bacteroides_pectinophilus	431096	0.01449	301899	0.00378	NA
Bacteroides_sartorii	0	0	193137	0.00242	NA
Bacteroides_sp_CAG_443	3040831	0.1022	4309934	0.05403	NA
Bacteroides_sp_CAG_462	994616	0.03343	0	0	NA
Bacteroides_sp_CAG_530	0	0	5342351	0.06698	NA
Bacteroides_sp_CAG_598	1207011	0.04057	0	0	NA
Bacteroides_sp_CAG_633	54404	0.00183	2259837	0.02833	NA
Bacteroides_sp_CAG_661	702630	0.02361	27815	0.00035	NA
Bacteroides_sp_CAG_927	0	0	1896564	0.02378	NA
Bacteroides_sp_D2	45635	0.00153	37145	0.00047	NA
Bacteroides_sp_OM08_11	144466	0.00486	9361344	0.11736	NA
Bacteroides_stercorirosoris	0	0	806	1e-05	NA
Barnesiella_sp_An55	0	0	96672	0.00121	NA
Barnesiella_viscericola	305	1e-05	0	0	NA
Bifidobacterium_angulatum	188332	0.00633	49188	0.00062	NA
Bifidobacterium_animalis	400667	0.01347	106213	0.00133	NA
Bifidobacterium_breve	10512	0.00035	2451	3e-05	NA
Bifidobacterium_gallinarum	2488	8e-05	142	0	NA
Bifidobacterium_pseudolongum	138266	0.00465	0	0	NA
Bifidobacterium_pullorum	37040	0.00124	12298	0.00015	NA
Bifidobacterium_saeculare	145	0	197	0	NA
Bifidobacterium_scardovii	0	0	4595	6e-05	NA
Blastocystis_sp_subtype_1	2583113	0.08682	1390327	0.01743	NA
Blautia_coccoides	36536	0.00123	209640	0.00263	NA
Blautia_hansenii	76702	0.00258	186385	0.00234	NA
Blautia_producta	63402	0.00213	437671	0.00549	NA
Blautia_sp_An249	11112	0.00037	55690	0.0007	NA
Blautia_sp_N6H1_15	5913	0.0002	6539	8e-05	NA
Brachyspira_pilosicoli	0	0	0	0	NA
Brachyspira_sp_CAG_700	396573	0.01333	775842	0.00973	NA
Bulleidia_extructa	0	0	278	0	NA
Butyribacterium_methylotrophicum	2510	8e-05	250	0	NA
Butyricicoccus_pullicaecorum	16879	0.00057	470919	0.0059	NA
Butyrivibrio_crossotus	3066063	0.10305	24972254	0.31308	NA
Butyrivibrio_sp_CAG_318	3395034	0.1141	9040375	0.11334	NA
Campylobacter_concisus	0	0	19399	0.00024	NA
Campylobacter_gracilis	0	0	13446	0.00017	NA
Campylobacter_hominis	20	0	13421	0.00017	NA
Campylobacter_showae	0	0	2248	3e-05	NA
Campylobacter_ureolyticus	0	0	7761	0.0001	NA
Candidatus_Gastranaerophilales_bacterium	103078	0.00346	552118	0.00692	NA
Candidatus_Methanomassiliicoccus_intestinalis	33362	0.00112	342399	0.00429	NA
Candidatus_Stoquefichus_sp_KLE1796	0	0	182394	0.00229	NA
Cardiobacterium_valvarum	0	0	1484	2e-05	NA
Catabacter_hongkongensis	2404	8e-05	11812	0.00015	NA
Catenibacterium_mitsuokai	284037	0.00955	1857488	0.02329	NA
Cellulosilyticum_lentocellum	0	0	0	0	NA
Citrobacter_amalonaticus	0	0	4086	5e-05	NA
Citrobacter_braakii	0	0	0	0	NA
Citrobacter_farmeri	0	0	34591	0.00043	NA
Citrobacter_freundii	0	0	2492345	0.03125	NA
Citrobacter_pasteurii	0	0	0	0	NA
Citrobacter_portucalensis	0	0	0	0	NA
Citrobacter_werkmanii	0	0	982	1e-05	NA
Citrobacter_youngae	0	0	658017	0.00825	NA
Cloacibacillus_evryensis	21238	0.00071	865042	0.01084	NA
Cloacibacillus_porcorum	0	0	27204	0.00034	NA
Clostridiales_bacterium_CHKCI006	21364	0.00072	85923	0.00108	NA
Clostridium_butyricum	0	0	0	0	NA
Clostridium_celatum	23106	0.00078	8160	0.0001	NA
Clostridium_hiranonis	0	0	890	1e-05	NA
Clostridium_hylemonae	0	0	5328	7e-05	NA
Clostridium_neonatale	0	0	0	0	NA
Clostridium_paraputrificum	0	0	107636	0.00135	NA
Clostridium_perfringens	0	0	984719	0.01235	NA
Clostridium_scindens	20701	0.0007	60394	0.00076	NA
Clostridium_sp_7_2_43FAA	0	0	0	0	NA
Clostridium_sp_CAG_299	27023	0.00091	591360	0.00741	NA
Clostridium_sp_CAG_411	1016839	0.03418	746455	0.00936	NA
Clostridium_sp_CAG_413	170123	0.00572	1777507	0.02228	NA
Clostridium_sp_CAG_510	1299352	0.04367	1818423	0.0228	NA
Clostridium_sp_CAG_590	15825	0.00053	113857	0.00143	NA
Clostridium_sp_CAG_632	475844	0.01599	0	0	NA
Clostridium_sp_CAG_678	0	0	135778	0.0017	NA
Clostridium_sp_CAG_964	408830	0.01374	187606	0.00235	NA
Clostridium_sp_chh4_2	0	0	319606	0.00401	NA
Clostridium_sp_D5	39041	0.00131	74630	0.00094	NA
Comamonas_kerstersii	8060	0.00027	254105	0.00319	NA
Coprobacter_sp	0	0	667964	0.00837	NA
Corynebacterium_argentoratense	0	0	2226	3e-05	NA
Corynebacterium_casei	0	0	6813	9e-05	NA
Corynebacterium_durum	0	0	896	1e-05	NA
Corynebacterium_matruchotii	0	0	0	0	NA
Criibacterium_bergeronii	0	0	1020	1e-05	NA
Cronobacter_malonaticus	0	0	0	0	NA
Desulfovibrio_fairfieldensis	1234	4e-05	17313	0.00022	NA
Desulfovibrio_sp_An276	543788	0.01828	0	0	NA
Dialister_micraerophilus	0	0	18566	0.00023	NA
Dialister_pneumosintes	0	0	39389	0.00049	NA
Dialister_sp_CAG_357	3894988	0.13091	2708435	0.03396	NA
Dialister_succinatiphilus	0	0	3013212	0.03778	NA
Dorea_sp_D27	0	0	108	0	NA
Dysgonomonas_mossii	0	0	35963	0.00045	NA
Dysgonomonas_sp_37_18	0	0	4767	6e-05	NA
Eikenella_corrodens	0	0	3811	5e-05	NA
Enterobacter_bugandensis	0	0	1479	2e-05	NA
Enterobacter_cloacae_complex	0	0	502733	0.0063	NA
Enterobacter_soli	0	0	457	1e-05	NA
Enterococcus_avium	0	0	0	0	NA
Enterococcus_casseliflavus	0	0	0	0	NA
Enterococcus_devriesei	0	0	3364	4e-05	NA
Enterococcus_dispar	0	0	4146	5e-05	NA
Enterococcus_durans	0	0	0	0	NA
Enterococcus_faecalis	0	0	89409	0.00112	NA
Enterococcus_faecium	3334	0.00011	44836	0.00056	NA
Enterococcus_gallinarum	0	0	3877	5e-05	NA
Enterococcus_hirae	0	0	90	0	NA
Enterococcus_malodoratus	0	0	17553	0.00022	NA
Erysipelothrix_larvae	6119	0.00021	14586	0.00018	NA
Escherichia_marmotae	0	0	6644	8e-05	NA
Eubacterium_brachy	1263	4e-05	0	0	NA
Eubacterium_callanderi	14200	0.00048	8304	0.0001	NA
Eubacterium_coprostanoligenes	0	0	13949	0.00017	NA
Eubacterium_limosum	2101	7e-05	7029	9e-05	NA
Eubacterium_sp_An11	6423	0.00022	32037	0.0004	NA
Eubacterium_sp_CAG_786	303900	0.01021	0	0	NA
Eubacterium_sulci	2243	8e-05	308	0	NA
Faecalicatena_orotica	916	3e-05	66353	0.00083	NA
Faecalicoccus_pleomorphus	125523	0.00422	217643	0.00273	NA
Faecalitalea_cylindroides	475969	0.016	104521	0.00131	NA
Finegoldia_magna	0	0	14342	0.00018	NA
Firmicutes_bacterium_CAG_424	97182	0.00327	6189	8e-05	NA
Firmicutes_bacterium_CAG_534	1522121	0.05116	2880	4e-05	NA
Firmicutes_bacterium_CAG_555	3245182	0.10907	368208	0.00462	NA
Firmicutes_bacterium_CAG_646	12923	0.00043	304797	0.00382	NA
Firmicutes_bacterium_CAG_791	0	0	300020	0.00376	NA
Flavonifractor_sp_An306	0	0	28784	0.00036	NA
Flavonifractor_sp_An82	0	0	74916	0.00094	NA
Fretibacterium_fastidiosum	947	3e-05	3609	5e-05	NA
Fusobacterium_equinum	363	1e-05	73	0	NA
Fusobacterium_gonidiaformans	1048	4e-05	7079	9e-05	NA
Fusobacterium_mortiferum	0	0	300	0	NA
Fusobacterium_naviforme	0	0	7287	9e-05	NA
Fusobacterium_nucleatum	0	0	13114	0.00016	NA
Fusobacterium_periodonticum	0	0	3948	5e-05	NA
Fusobacterium_sp_CAG_439	344832	0.01159	3716311	0.04659	NA
Fusobacterium_ulcerans	0	0	293669	0.00368	NA
Gardnerella_vaginalis	763	3e-05	21863	0.00027	NA
Gemella_morbillorum	180	1e-05	924	1e-05	NA
Gemmiger_sp_An50	492	2e-05	1259	2e-05	NA
Giardia_intestinalis	3282	0.00011	0	0	NA
Granulicatella_adiacens	0	0	1103	1e-05	NA
Granulicatella_elegans	1689	6e-05	2924	4e-05	NA
Haemophilus_haemolyticus	0	0	654	1e-05	NA
Haemophilus_parahaemolyticus	0	0	0	0	NA
Haemophilus_paraphrohaemolyticus	363	1e-05	7085	9e-05	NA
Haemophilus_pittmaniae	19612	0.00066	29567	0.00037	NA
Haemophilus_sputorum	12471	0.00042	4534	6e-05	NA
Hafnia_alvei	0	0	88265	0.00111	NA
Hafnia_paralvei	0	0	69117	0.00087	NA
Helicobacter_canis	0	0	1994	2e-05	NA
Klebsiella_aerogenes	0	0	1832	2e-05	NA
Klebsiella_michiganensis	1136	4e-05	369494	0.00463	NA
Klebsiella_oxytoca	0	0	295677	0.00371	NA
Klebsiella_pneumoniae	6274	0.00021	10268544	0.12874	NA
Klebsiella_quasipneumoniae	0	0	583784	0.00732	NA
Klebsiella_variicola	0	0	6492314	0.08139	NA
Kluyvera_ascorbata	0	0	0	0	NA
Kluyvera_georgiana	0	0	26236	0.00033	NA
Lachnoanaerobaculum_saburreum	130	0	0	0	NA
Lachnoclostridium_sp_An118	13151	0.00044	9139	0.00011	NA
Lachnoclostridium_sp_An14	592125	0.0199	409498	0.00513	NA
Lachnoclostridium_sp_An196	3028	0.0001	7426	9e-05	NA
Lachnoclostridium_sp_An76	0	0	573	1e-05	NA
Lachnospiraceae_bacterium_oral_taxon_096	1417	5e-05	1516	2e-05	NA
Lactobacillus_acidophilus	392755	0.0132	287263	0.0036	NA
Lactobacillus_agilis	0	0	0	0	NA
Lactobacillus_algidus	5535	0.00019	4291	5e-05	NA
Lactobacillus_amylovorus	0	0	70726	0.00089	NA
Lactobacillus_animalis	0	0	534201	0.0067	NA
Lactobacillus_crispatus	0	0	12432	0.00016	NA
Lactobacillus_curvatus	3047	0.0001	2098	3e-05	NA
Lactobacillus_fermentum	0	0	2560123	0.0321	NA
Lactobacillus_fructivorans	0	0	784	1e-05	NA
Lactobacillus_frumenti	0	0	2598	3e-05	NA
Lactobacillus_fuchuensis	911	3e-05	878	1e-05	NA
Lactobacillus_futsaii	959	3e-05	1011	1e-05	NA
Lactobacillus_gasseri	0	0	597673	0.00749	NA
Lactobacillus_helveticus	2967	0.0001	0	0	NA
Lactobacillus_johnsonii	0	0	211926	0.00266	NA
Lactobacillus_mucosae	17995	0.0006	152904	0.00192	NA
Lactobacillus_oris	0	0	1751633	0.02196	NA
Lactobacillus_plantarum	0	0	118593	0.00149	NA
Lactobacillus_reuteri	0	0	276936	0.00347	NA
Lactobacillus_rhamnosus	13959	0.00047	379381	0.00476	NA
Lactobacillus_ruminis	1274147	0.04282	843185	0.01057	NA
Lactobacillus_salivarius	5940	0.0002	287552	0.00361	NA
Lactobacillus_sanfranciscensis	2997	0.0001	2182	3e-05	NA
Lactobacillus_ultunensis	0	0	624	1e-05	NA
Lactobacillus_vaginalis	0	0	291915	0.00366	NA
Lactobacillus_versmoldensis	0	0	7280	9e-05	NA
Lactococcus_piscium	628	2e-05	3102	4e-05	NA
Lactococcus_raffinolactis	2624	9e-05	0	0	NA
Lactonifactor_longoviformis	1134	4e-05	399	1e-05	NA
Lautropia_mirabilis	0	0	5073	6e-05	NA
Leptotrichia_wadei	0	0	0	0	NA
Leuconostoc_carnosum	3077	0.0001	1302	2e-05	NA
Leuconostoc_garlicum	457	2e-05	2436	3e-05	NA
Leuconostoc_gelidum	2457	8e-05	2026	3e-05	NA
Leuconostoc_lactis	0	0	630612	0.00791	NA
Leuconostoc_mesenteroides	3829	0.00013	12447	0.00016	NA
Leuconostoc_pseudomesenteroides	5828	0.0002	2223	3e-05	NA
Marvinbryantia_formatexigens	0	0	27764	0.00035	NA
Megamonas_funiformis	1816602	0.06105	1619000	0.0203	NA
Megamonas_funiformis_CAG_377	52333	0.00176	818737	0.01026	NA
Megamonas_hypermegale	158478	0.00533	718138	0.009	NA
Megasphaera_elsdenii	0	0	1467871	0.0184	NA
Megasphaera_micronuciformis	738	2e-05	38818	0.00049	NA
Megasphaera_sp_BV3C16_1	0	0	1304	2e-05	NA
Megasphaera_stantonii	395697	0.0133	0	0	NA
Methanosphaera_stadtmanae	11897	0.0004	5745	7e-05	NA
Mitsuokella_jalaludinii	160252	0.00539	230291	0.00289	NA
Mitsuokella_multacida	466430	0.01568	1389683	0.01742	NA
Mogibacterium_diversum	2243	8e-05	1492	2e-05	NA
Morganella_morganii	0	0	230850	0.00289	NA
Muribaculum_intestinale	217119	0.0073	192000	0.00241	NA
Murimonas_intestini	0	0	32227	0.0004	NA
Neisseria_flavescens	206	1e-05	21072	0.00026	NA
Neisseria_mucosa	0	0	548	1e-05	NA
Neisseria_perflava	0	0	1391	2e-05	NA
Neisseria_sicca	0	0	173	0	NA
Neisseria_subflava	0	0	6219	8e-05	NA
Odoribacter_laneus	221124	0.00743	2715986	0.03405	NA
Olsenella_profusa	1256	4e-05	425	1e-05	NA
Olsenella_uli	0	0	0	0	NA
Oribacterium_parvum	617	2e-05	13700	0.00017	NA
Oxalobacter_formigenes	79351	0.00267	270167	0.00339	NA
Parabacteroides_chinchillae	0	0	0	0	NA
Parabacteroides_gordonii	330185	0.0111	238426	0.00299	NA
Parabacteroides_sp_CAG_409	2912074	0.09787	6897833	0.08648	NA
Parascardovia_denticolens	0	0	59994	0.00075	NA
Parvimonas_micra	0	0	2181	3e-05	NA
Parvimonas_sp_KA00067	589	2e-05	0	0	NA
Pediococcus_acidilactici	0	0	269	0	NA
Pediococcus_pentosaceus	0	0	1745	2e-05	NA
Peptococcus_niger	0	0	0	0	NA
Peptoniphilus_harei	0	0	6018	8e-05	NA
Peptoniphilus_lacrimalis	0	0	4564	6e-05	NA
Peptoniphilus_sp_HMSC062D09	0	0	764	1e-05	NA
Peptostreptococcus_anaerobius	0	0	5173	6e-05	NA
Peptostreptococcus_stomatis	0	0	280	0	NA
Phascolarctobacterium_sp_CAG_266	557132	0.01872	2163866	0.02713	NA
Plesiomonas_shigelloides	0	0	54059	0.00068	NA
Porphyromonas_sp_HMSC065F10	341	1e-05	109756	0.00138	NA
Porphyromonas_uenonis	3531	0.00012	8631	0.00011	NA
Prevotella_bergensis	0	0	5209	7e-05	NA
Prevotella_bivia	30964	0.00104	349575	0.00438	NA
Prevotella_buccae	0	0	24452	0.00031	NA
Prevotella_buccalis	3746	0.00013	60160	0.00075	NA
Prevotella_colorans	6967	0.00023	60984	0.00076	NA
Prevotella_melaninogenica	2326	8e-05	1910	2e-05	NA
Prevotella_nigrescens	0	0	566	1e-05	NA
Prevotella_oralis	0	0	0	0	NA
Prevotella_oris	0	0	236	0	NA
Prevotella_sp_885	0	0	865	1e-05	NA
Prevotella_sp_AM42_24	108408	0.00364	8099102	0.10154	NA
Prevotella_sp_CAG_1031	6409696	0.21542	5187150	0.06503	NA
Prevotella_sp_CAG_1092	0	0	137133	0.00172	NA
Prevotella_sp_CAG_1185	451447	0.01517	2015744	0.02527	NA
Prevotella_sp_CAG_1320	13760369	0.46248	2034515	0.02551	NA
Prevotella_sp_CAG_279	8457704	0.28426	6438815	0.08072	NA
Prevotella_sp_CAG_485	1184854	0.03982	287201	0.0036	NA
Prevotella_sp_CAG_520	0	0	15023876	0.18835	NA
Prevotella_sp_CAG_5226	0	0	9108614	0.11419	NA
Prevotella_sp_CAG_617	292707	0.00984	2478311	0.03107	NA
Prevotella_sp_CAG_755	0	0	3078602	0.0386	NA
Prevotella_sp_CAG_873	0	0	28825610	0.36138	NA
Prevotella_sp_CAG_891	1306554	0.04391	7542452	0.09456	NA
Prevotella_sp_S7_1_8	2899	0.0001	21752	0.00027	NA
Prevotella_stercorea	69512	0.00234	2106736	0.02641	NA
Prevotella_timonensis	34594	0.00116	63998	0.0008	NA
Propionibacterium_acidifaciens	309	1e-05	4267	5e-05	NA
Propionibacterium_freudenreichii	16332	0.00055	27307	0.00034	NA
Proteus_hauseri	0	0	9966	0.00012	NA
Proteus_penneri	0	0	55289	0.00069	NA
Providencia_rettgeri	0	0	892	1e-05	NA
Pseudoflavonifractor_sp_An85	0	0	517	1e-05	NA
Pseudomonas_aeruginosa_group	0	0	22026	0.00028	NA
Pseudopropionibacterium_propionicum	0	0	1619	2e-05	NA
Pseudoramibacter_alactolyticus	177	1e-05	0	0	NA
Pyramidobacter_piscolens	0	0	0	0	NA
Raoultella_ornithinolytica	0	0	3786	5e-05	NA
Raoultella_planticola	40859	0.00137	16537	0.00021	NA
Robinsoniella_sp_RHS	32737	0.0011	0	0	NA
Roseburia_sp_CAG_303	336824	0.01132	190826	0.00239	NA
Rothia_dentocariosa	2680	9e-05	24196	0.0003	NA
Ruminococcus_champanellensis	1049148	0.03526	24610	0.00031	NA
Ruminococcus_obeum_CAG_39	150960	0.00507	267152	0.00335	NA
Ruminococcus_sp_CAG_330	31875	0.00107	2582884	0.03238	NA
Ruminococcus_sp_CAG_403	1443165	0.0485	1027661	0.01288	NA
Ruminococcus_sp_CAG_488	1181869	0.03972	1427849	0.0179	NA
Ruminococcus_sp_CAG_563	308	1e-05	141051	0.00177	NA
Ruminococcus_sp_CAG_579	2414501	0.08115	751016	0.00942	NA
Ruminococcus_sp_CAG_624	259223	0.00871	64419	0.00081	NA
Scardovia_wiggsiae	986	3e-05	52893	0.00066	NA
Selenomonas_artemidis	0	0	13462	0.00017	NA
Selenomonas_noxia	0	0	0	0	NA
Serratia_marcescens	0	0	657	1e-05	NA
Sharpea_azabuensis	0	0	345	0	NA
Slackia_exigua	0	0	0	0	NA
Sneathia_amnii	4026	0.00014	0	0	NA
Solobacterium_moorei	0	0	8039	0.0001	NA
Staphylococcus_aureus	0	0	2525	3e-05	NA
Staphylococcus_epidermidis	0	0	118	0	NA
Staphylococcus_equorum	0	0	255	0	NA
Staphylococcus_saprophyticus	0	0	1546	2e-05	NA
Stomatobaculum_longum	291	1e-05	4540	6e-05	NA
Streptococcus_agalactiae	0	0	9651	0.00012	NA
Streptococcus_cristatus	0	0	15396	0.00019	NA
Streptococcus_infantarius	0	0	0	0	NA
Streptococcus_lutetiensis	0	0	169965	0.00213	NA
Streptococcus_milleri	0	0	5970	7e-05	NA
Streptococcus_parauberis	0	0	0	0	NA
Streptococcus_pasteurianus	0	0	1949	2e-05	NA
Streptococcus_peroris	0	0	482	1e-05	NA
Streptococcus_pseudopneumoniae	492	2e-05	989	1e-05	NA
Streptococcus_sobrinus	0	0	179088	0.00225	NA
Streptococcus_sp_HMSC034E03	0	0	413	1e-05	NA
Streptococcus_sp_HMSC071D03	0	0	308	0	NA
Streptococcus_sp_HPH0090	0	0	3616	5e-05	NA
Streptococcus_sp_M334	0	0	28	0	NA
Streptococcus_viridans	0	0	147	0	NA
Subdoligranulum_variabile	12065	0.00041	0	0	NA
Succinatimonas_hippei	204396	0.00687	29873	0.00037	NA
Terrisporobacter_othiniensis	0	0	229	0	NA
Treponema_succinifaciens	0	0	291844	0.00366	NA
Tropheryma_whipplei	32	0	0	0	NA
Tyzzerella_nexilis	37930	0.00127	38992	0.00049	NA
Veillonella_denticariosi	0	0	775	1e-05	NA
Veillonella_rodentium	0	0	192	0	NA
Veillonella_rogosae	1805	6e-05	23576	0.0003	NA
Veillonella_seminalis	0	0	438780	0.0055	NA
Veillonella_tobetsuensis	0	0	4573	6e-05	NA
Veillonellaceae_bacterium_DNF00626	0	0	214	0	NA
Weissella_cibaria	0	0	0	0	NA
Weissella_confusa	821	3e-05	1378	2e-05	NA
Weissella_halotolerans	0	0	1459	2e-05	NA

## Sheet: Table S4
Table ST3: Demographic and clinical characteristics of subsample study participants, matched for age, gender, BMI
	Healthy Controls	Heart Failure	p-value
n	52	37
Age (years)	51.8 (3.8)	53.4 (4.6)	0.094
Sex, n (%):			0.3
Female	27 (52%)	15 (41%)
Male	25 (48%)	22 (59%)
BMI, m2/Kg	25.4 (2.9)	26.1 (3.3)	0.3
Smoke, n (%):			0.003
Ex-smoker	0 (0%)	5 (15%)
Smoker	7 (13%)	8 (24%)
Etiology, n (%):			-
Ischemic	-	17 (46%)
Non-ischemic	-	18 (49%)
NYHA class, n (%):			-
II	-	23 (62%)
III	-	14 (38%)
LVEF, %		28.9 (7.9)	-
Diabetes, n (%)		5 (14%)	-
Hypertension, n (%)		5 (18%)	-
P-value were calculated using Wilcoxon rank sum test, Pearson's Chi-squared test or Fisher’s exact test when appropriated.
NYHA: New York Heart Association functional classification; LVEF: left ventricular ejection fraction.

## Sheet: Table S5
mOTUs	Mean squared error increment	Incremental node purity	% positive association in bootstrap analysis
Clostridium_clostridioforme	2.95788	7536.48	70
Ruminococcus_gnavus	1.86551	985.669	61
Dialister_invisus	1.59369	1677.63	34.5
Clostridium_leptum	1.55984	64.3436	24.5
Clostridium_symbiosum	1.32748	8984.95	46.5
Clostridium_bolteae_CAG_59	1.19121	4615.82	59
Clostridium_disporicum	1.14319	4462.93	35.5
Intestinibacter_bartlettii	1.11597	570.664	28.5
Clostridium_sp_CAG_58	0.934535	35.6328	35.5
Bifidobacterium_dentium	0.905641	2038.43	40.5
Erysipelatoclostridium_ramosum	0.893721	16641.5	30.5
Bacteroides_fragilis	0.830304	646.637	31
Intestinimonas_butyriciproducens	0.663572	95.0311	24.5
Coprococcus_comes	0.624701	116.977	25.5
Firmicutes_bacterium_CAG_110	0.613729	101.944	24.5
Alistipes_shahii	0.550653	306.991	43.5
Blautia_wexlerae	0.441257	247.93	26.5
Clostridium_bolteae	0.407096	53.9507	25.5
Agathobaculum_butyriciproducens	0.328087	393.885	27.5
Methanobrevibacter_smithii	0.259371	4.71696	24.5
Collinsella_aerofaciens	-0.0374981	31.7406	29
Collinsella_stercoris	-0.138451	3.7206	26.5
Bacteroides_ovatus	-0.286231	552.773	30.5
Parabacteroides_distasonis	-0.319189	1336.92	27.5
Blautia_obeum	-0.464111	572.71	28
Dorea_longicatena	-0.63139	68.7019	27
Haemophilus_parainfluenzae	-0.675767	139.906	27
Ruminococcus_bicirculans	-0.760529	119.972	26.5
Eubacterium_eligens	-0.799054	16.1436	26.5
Parasutterella_excrementihominis	-0.981595	47.9039	26.5
Roseburia_inulinivorans	-0.99716	10.3452	27
Bacteroides_stercoris	-1.01015	95.1134	32.5
Clostridium_innocuum	-1.03719	100.161	29.5
Lachnospira_pectinoschiza	-1.19691	157.817	29.5
Bacteroides_cellulosilyticus	-1.39363	56.5159	26.5
Prevotella_copri	-1.44316	10.7683	29
Streptococcus_salivarius	-1.46857	494.344	28
Bifidobacterium_longum	-1.58371	179.691	27
Bacteroides_uniformis	-1.65237	228.98	26
Holdemania_filiformis	-1.75235	5226.35	39.5

## Sheet: Table S6
Modules	Mean values in Heart Failure	Mean values in Healthy Controls	Cliff delta	p-value	p-value-adjusted (BH corrected)
M00001_Glycolysis_(Embden-Meyerhof_pathway),_glucose__pyruvate	434.343	408.82	-0.130128	0.109958	0.26978
M00002_Glycolysis,_core_module_involving_three-carbon_compounds	252.724	234.131	-0.152672	0.0607291	0.188439
M00003_Gluconeogenesis,_oxaloacetate__fructose-6P	330.005	307.15	-0.151139	0.0633661	0.191628
M00004_Pentose_phosphate_pathway_(Pentose_phosphate_cycle)	247.205	239.787	-0.066636	0.413334	0.591278
M00005_PRPP_biosynthesis,_ribose_5P__PRPP	35.3173	35.3522	0.00253048	0.975941	0.992403
M00006_Pentose_phosphate_pathway,_oxidative_phase,_glucose_6P__ribulose_5P	96.9195	91.1157	-0.112645	0.166509	0.346143
M00007_Pentose_phosphate_pathway,_non-oxidative_phase,_fructose_6P__ribose_5P	150.286	148.672	-0.0163331	0.841639	0.91539
M00008_Entner-Doudoroff_pathway,_glucose-6P__glyceraldehyde-3P_+_pyruvate	102.859	97.1579	-0.108197	0.183899	0.365578
M00009_Citrate_cycle_(TCA_cycle,_Krebs_cycle)	289.933	277.119	-0.100222	0.218386	0.397237
M00010_Citrate_cycle,_first_carbon_oxidation,_oxaloacetate__2-oxoglutarate	121.121	122.254	0.00191703	0.981954	0.993729
M00011_Citrate_cycle,_second_carbon_oxidation,_2-oxoglutarate__oxaloacetate	258.366	233.085	-0.166935	0.0402906	0.134942
M00012_Glyoxylate_cycle	155.791	146.55	-0.136723	0.0930674	0.253384
M00013_Malonate_semialdehyde_pathway,_propanoyl-CoA__acetyl-CoA	0.0901758	0.000225781	-0.092861	0.016178	0.0718645
M00014_Glucuronate_pathway_(uronate_pathway)	56.1626	54.6075	-0.0611149	0.453143	0.622888
M00015_Proline_biosynthesis,_glutamate__proline	81.4498	84.3743	0.0433249	0.595046	0.729969
M00016_Lysine_biosynthesis,_succinyl-DAP_pathway,_aspartate__lysine	220.791	210.401	-0.111111	0.172361	0.353088
M00017_Methionine_biosynthesis,_apartate__homoserine__methionine	124.108	120.622	-0.0321294	0.693624	0.806362
M00018_Threonine_biosynthesis,_aspartate__homoserine__threonine	92.4999	88.0539	-0.0680163	0.403715	0.58146
M00019_Valine/isoleucine_biosynthesis,_pyruvate__valine_/_2-oxobutanoate__isoleucine	318.471	334.904	0.0858063	0.292042	0.472793
M00020_Serine_biosynthesis,_glycerate-3P__serine	65.608	56.8708	-0.191626	0.0185614	0.081593
M00021_Cysteine_biosynthesis,_serine__cysteine	37.8675	37.9673	0.061575	0.449745	0.620237
M00022_Shikimate_pathway,_phosphoenolpyruvate_+_erythrose-4P__chorismate	234.305	231.42	-0.0416379	0.609488	0.741222
M00023_Tryptophan_biosynthesis,_chorismate__tryptophan	188.815	175.173	-0.118012	0.147204	0.310601
M00024_Phenylalanine_biosynthesis,_chorismate__phenylalanine	40.1326	40.0842	0.0224676	0.783168	0.869728
M00025_Tyrosine_biosynthesis,_chorismate__tyrosine	94.7139	90.5155	-0.0764512	0.347898	0.526212
M00026_Histidine_biosynthesis,_PRPP__histidine	282.025	270.87	-0.091174	0.262875	0.450051
M00027_GABA_(gamma-Aminobutyrate)_shunt	1.29062	0.986441	-0.101449	0.212788	0.395469
M00028_Ornithine_biosynthesis,_glutamate__ornithine	162.023	155.563	-0.0842727	0.300761	0.477147
M00029_Urea_cycle	97.8487	112.261	0.231961	0.00437262	0.0313053
M00030_Lysine_biosynthesis,_AAA_pathway,_2-oxoglutarate__2-aminoadipate__lysine	5.88396	5.0665	-0.0373438	0.646933	0.760461
M00031_Lysine_biosynthesis,_2-aminoadipate__lysine	107.636	98.6713	-0.156046	0.0552468	0.178932
M00032_Lysine_degradation,_lysine__saccharopine__acetoacetyl-CoA	13.918	10.8592	-0.143777	0.0773725	0.220616
M00033_Ectoine_biosynthesis,_aspartate__ectoine	51.67	49.1708	-0.0591212	0.468034	0.627017
M00034_Methionine_salvage_pathway	101.042	94.1328	-0.126141	0.121291	0.285949
M00035_Methionine_degradation	115.653	114.382	-0.0210873	0.79623	0.879605
M00036_Leucine_degradation,_leucine__acetoacetate_+_acetyl-CoA	50.0449	44.3814	-0.133962	0.0998655	0.255413
M00038_Tryptophan_metabolism,_tryptophan__kynurenine__2-aminomuconate	0.00346673	0.00709498	0.0115789	0.709183	0.811044
M00039_Monolignol_biosynthesis,_phenylalanine/tyrosine___monolignol	0.17153	0.0552839	-0.197608	0.0041937	0.0313053
M00040_Tyrosine_biosynthesis,_prephanate__pretyrosine__tyrosine	0.382342	0.034811	-0.175907	0.00627933	0.0378554
M00044_Tyrosine_degradation,_tyrosine__homogentisate	0.00227114	0	-0.010582	0.395353	0.575307
M00045_Histidine_degradation,_histidine__N-formiminoglutamate__glutamate	60.4822	49.8314	-0.185032	0.0230157	0.0961647
M00046_Pyrimidine_degradation,_uracil__beta-alanine,_thymine__3-aminoisobutanoate	4.17761	3.47803	-0.0275286	0.735819	0.829475
M00047_Creatine_pathway	0.194959	0.42814	0.351583	1.47e-05	0.000563595
M00048_Inosine_monophosphate_biosynthesis,_PRPP_+_glutamine__IMP	251.351	272.064	0.128288	0.11508	0.278556
M00049_Adenine_ribonucleotide_biosynthesis,_IMP__ADP,ATP	172.333	165.365	-0.0908673	0.264485	0.450051
M00050_Guanine_ribonucleotide_biosynthesis_IMP__GDP,GTP	167.94	152.37	-0.179204	0.0276973	0.104359
M00051_Uridine_monophosphate_biosynthesis,_glutamine_(+_PRPP)__UMP	286.75	296.898	0.0177134	0.828394	0.908006
M00052_Pyrimidine_ribonucleotide_biosynthesis,_UMP__UDP/UTP,CDP/CTP	79.2134	67.1197	-0.229967	0.00472149	0.0321449
M00053_Pyrimidine_deoxyribonuleotide_biosynthesis,_CDP/CTP__dCDP/dCTP,dTDP/dTTP	155.991	142.258	-0.147611	0.0697915	0.207409
M00055_N-glycan_precursor_biosynthesis	0.00650471	0.0194277	0.0299824	0.392724	0.575307
M00058_Glycosaminoglycan_biosynthesis,_chondroitin_sulfate_backbone	0.0116321	0	-0.010582	0.395353	0.575307
M00060_Lipopolysaccharide_biosynthesis,_KDO2-lipid_A	148.52	121.728	-0.221379	0.00653033	0.0388141
M00061_D-Glucuronate_degradation,_D-glucuronate__pyruvate_+_D-glyceraldehyde_3P	134.935	149.266	0.107277	0.187659	0.370057
M00063_CMP-KDO_biosynthesis	34.8954	26.9851	-0.265087	0.00112563	0.0131949
M00064_ADP-L-glycero-D-manno-heptose_biosynthesis	6.38329	3.54872	-0.225366	0.00562461	0.0352042
M00065_GPI-anchor_biosynthesis,_core_oligosaccharide	0.00254785	0.00531004	0.0210873	0.460696	0.627017
M00066_Lactosylceramide_biosynthesis	0.000486718	0	-0.010582	0.395353	0.575307
M00072_N-glycosylation_by_oligosaccharyltransferase	0.0227612	0.0194834	0.0489993	0.204789	0.390179
M00073_N-glycan_precursor_trimming	0.00213194	0.00683898	0.0318227	0.219657	0.397237
M00074_N-glycan_biosynthesis,_high-mannose_type	0.00388391	0.020731	0.0176367	0.554212	0.702063
M00075_N-glycan_biosynthesis,_complex_type	0.00620995	0	-0.005291	0.551535	0.702063
M00076_Dermatan_sulfate_degradation	10.8307	14.7668	0.322138	7.55e-05	0.0018741
M00077_Chondroitin_sulfate_degradation	10.8307	14.7668	0.322138	7.55e-05	0.0018741
M00078_Heparan_sulfate_degradation	15.359	18.9963	0.252511	0.00191878	0.0179939
M00079_Keratan_sulfate_degradation	69.263	56.358	-0.181811	0.02551	0.102526
M00080_Lipopolysaccharide_biosynthesis,_inner_core__outer_core__O-antigen	7.85525	4.4958	-0.232421	0.00429537	0.0313053
M00081_Pectin_degradation	17.9687	16.0405	-0.0857296	0.292474	0.472793
M00082_Fatty_acid_biosynthesis,_initiation	141.998	135.826	-0.0784449	0.335459	0.51647
M00083_Fatty_acid_biosynthesis,_elongation	172.222	160.244	-0.120926	0.137467	0.303722
M00085_Fatty_acid_biosynthesis,_elongation,_mitochondria	0.000615581	0.000927035	0.0129591	0.507296	0.662783
M00086_beta-Oxidation,_acyl-CoA_synthesis	26.6977	27.1789	0.056054	0.491463	0.646098
M00087_beta-Oxidation	1.73745	0.814093	-0.047619	0.558989	0.702063
M00088_Ketone_body_biosynthesis,_acetyl-CoA__acetoacetate/3-hydroxybutyrate/acetone	7.09748	5.7221	-0.0378038	0.642875	0.757803
M00089_Triacylglycerol_biosynthesis	50.4511	49.5103	0.000536769	0.995488	0.997853
M00090_Phosphatidylcholine_(PC)_biosynthesis,_choline__PC	0.0590496	0.0302038	0.000383406	0.991407	0.997853
M00091_Phosphatidylcholine_(PC)_biosynthesis,_PE__PC	0.0015607	0.00454576	0.0325895	0.208722	0.393216
M00092_Phosphatidylethanolamine_(PE)_biosynthesis,_ethanolamine__PE	0.00108113	0.00393171	0.022621	0.324866	0.507754
M00093_Phosphatidylethanolamine_(PE)_biosynthesis,_PA__PS__PE	48.3967	37.2037	-0.293919	0.000304498	0.00494223
M00094_Ceramide_biosynthesis	0.00289297	0.0044504	0.0259183	0.342246	0.523289
M00095_C5_isoprenoid_biosynthesis,_mevalonate_pathway	6.6073	5.39138	-0.0390307	0.632108	0.75353
M00096_C5_isoprenoid_biosynthesis,_non-mevalonate_pathway	238.39	233.637	-0.0425581	0.601591	0.733733
M00097_beta-Carotene_biosynthesis,_GGAP__beta-carotene	0.111949	0.0480233	0.0553639	0.299722	0.477147
M00098_Acylglycerol_degradation	2.57898	4.14682	0.253201	0.00178522	0.0175201
M00099_Sphingosine_biosynthesis	0.00751893	0.0044504	-0.00628786	0.855101	0.917269
M00100_Sphingosine_degradation	0.000442392	0.00363617	0.0381106	0.0289339	0.106175
M00101_Cholesterol_biosynthesis,_squalene_2,3-epoxide__cholesterol	0.00458021	0.0142525	0.0126524	0.683448	0.796726
M00102_Ergocalciferol_biosynthesis	0.00155041	0.00440226	0.022621	0.324866	0.507754
M00106_Conjugated_bile_acid_biosynthesis,_cholate__taurocholate/glycocholate	23.2854	23.1241	0.0112721	0.890559	0.936372
M00113_Jasmonic_acid_biosynthesis	1.22953	0.713188	-0.0310559	0.703363	0.806606
M00114_Ascorbate_biosynthesis,_plants,_glucose-6P__ascorbate	150.73	140.396	-0.144851	0.0751851	0.217617
M00115_NAD_biosynthesis,_aspartate__NAD	101.959	92.4538	-0.17583	0.0307664	0.110969
M00116_Menaquinone_biosynthesis,_chorismate__menaquinone	77.7938	64.3961	-0.213864	0.00860067	0.0441563
M00117_Ubiquinone_biosynthesis,_prokaryotes,_chorismate__ubiquinone	32.0242	30.0308	-0.063262	0.437411	0.611216
M00118_Glutathione_biosynthesis,_glutamate__glutathione	1.25101	0.598247	-0.219002	0.00703924	0.0401427
M00119_Pantothenate_biosynthesis,_valine/L-aspartate__pantothenate	189.465	186.632	-0.0356568	0.661898	0.775892
M00120_Coenzyme_A_biosynthesis,_pantothenate__CoA	110.144	111.676	0.0187869	0.818126	0.899086
M00121_Heme_biosynthesis,_glutamate__protoheme/siroheme	113.846	112.062	-0.0443984	0.585938	0.727252
M00122_Cobalamin_biosynthesis,_cobinamide__cobalamin	126.335	126.827	0.00207039	0.980451	0.993729
M00123_Biotin_biosynthesis,_pimeloyl-ACP/CoA__biotin	72.2852	64.4323	-0.132428	0.10381	0.259218
M00124_Pyridoxal_biosynthesis,_erythrose-4P__pyridoxal-5P	95.1601	78.21	-0.211564	0.00934253	0.0460687
M00125_Riboflavin_biosynthesis,_GTP__riboflavin/FMN/FAD	169.066	164.443	-0.059428	0.465726	0.627017
M00126_Tetrahydrofolate_biosynthesis,_GTP__THF	157.606	143.946	-0.124454	0.126353	0.294591
M00127_Thiamine_biosynthesis,_AIR__thiamine-P/thiamine-2P	134.449	129.57	-0.0812054	0.318713	0.501855
M00128_Ubiquinone_biosynthesis,_eukaryotes,_4-hydroxybenzoate__ubiquinone	0.331873	0.0915421	-0.150372	0.0326759	0.115876
M00129_Ascorbate_biosynthesis,_animals,_glucose-1P__ascorbate	36.5283	39.1179	0.101449	0.212797	0.395469
M00130_Inositol_phosphate_metabolism,_PI_PIP2__Ins(1,4,5)P3__Ins(1,3,4,5)P4	0.001222	0.00282975	0.0132659	0.497239	0.651661
M00131_Inositol_phosphate_metabolism,_Ins(1,3,4,5)P4__Ins(1,3,4)P3__myo-inositol	8.99889	7.10065	-0.128134	0.115515	0.278556
M00132_Inositol_phosphate_metabolism,_Ins(1,3,4)P3__phytate	0.000408137	0.000465562	0.00391074	0.799673	0.881101
M00133_Polyamine_biosynthesis,_arginine__agmatine__putrescine__spermidine	68.9243	66.6074	-0.0408711	0.616104	0.742845
M00134_Polyamine_biosynthesis,_arginine__ornithine__putrescine	0.754163	0.471891	0.03489	0.66842	0.781366
M00135_GABA_biosynthesis,_eukaryotes,_putrescine__GABA	17.3815	17.629	0.0241546	0.767286	0.856599
M00136_GABA_biosynthesis,_prokaryotes,_putrescine__GABA	0.528979	0.230857	-0.201902	0.00129212	0.0144551
M00140_C1-unit_interconversion,_prokaryotes	145.467	139.295	-0.0865731	0.287747	0.472793
M00141_C1-unit_interconversion,_eukaryotes	54.9627	52.8217	-0.0697032	0.392142	0.575307
M00142_NADH:ubiquinone_oxidoreductase,_mitochondria	0.0323891	0.0393752	0.0312093	0.593148	0.729763
M00143_NADH_dehydrogenase_(ubiquinone)_Fe-S_protein/flavoprotein_complex,_mitochondria	0.00154692	0.000375993	-0.0229277	0.349644	0.526963
M00144_NADH:quinone_oxidoreductase,_prokaryotes	218.291	183.835	-0.198374	0.0148032	0.0682563
M00145_NAD(P)H:quinone_oxidoreductase,_chloroplasts_and_cyanobacteria	0.0727966	0.0632131	0.0897937	0.206377	0.390543
M00146_NADH_dehydrogenase_(ubiquinone)_1_alpha_subcomplex	0.00194612	0.00334622	0.0121923	0.639468	0.757803
M00147_NADH_dehydrogenase_(ubiquinone)_1_beta_subcomplex	0.000183285	0	-0.005291	0.551535	0.702063
M00148_Succinate_dehydrogenase_(ubiquinone)	0.00471965	0.0149417	0.0176367	0.641609	0.757803
M00149_Succinate_dehydrogenase,_prokaryotes	64.2631	62.9448	-7.67e-05	1	1
M00150_Fumarate_reductase,_prokaryotes	6.04019	5.55528	0.0937812	0.249458	0.432782
M00151_Cytochrome_bc1_complex_respiratory_unit	0.0423983	0.0393176	-0.066636	0.24654	0.429916
M00152_Cytochrome_bc1_complex	0.0454895	0.0515636	-0.080592	0.181303	0.362606
M00153_Cytochrome_d_ubiquinol_oxidase	18.4951	15.1327	-0.180891	0.0262643	0.103204
M00154_Cytochrome_c_oxidase	0.37245	0.179561	-0.0837359	0.269227	0.454456
M00155_Cytochrome_c_oxidase,_prokaryotes	1.28484	0.394596	-0.253662	0.000673611	0.00947546
M00156_Cytochrome_c_oxidase,_cbb3-type	0.0335797	0	-0.10582	0.0050651	0.0328842
M00157_F-type_ATPase,_prokaryotes_and_chloroplasts	362.264	365.63	-0.00943179	0.908462	0.948152
M00158_F-type_ATPase,_eukaryotes	0.0419227	0.0680837	0.0695499	0.287011	0.472793
M00159_V/A-type_ATPase,_prokaryotes	136.556	130.844	-0.0562073	0.490277	0.646098
M00160_V-type_ATPase,_eukaryotes	0.00984374	0.0207503	0.038724	0.336562	0.51647
M00161_Photosystem_II	0.0646884	0.0682839	0.163331	0.0316668	0.113249
M00162_Cytochrome_b6f_complex	0.0157738	0.0166287	0.0212407	0.743388	0.834334
M00163_Photosystem_I	0.0108052	0.0138342	0.0337397	0.597226	0.73052
M00165_Reductive_pentose_phosphate_cycle_(Calvin_cycle)	161.223	152.418	-0.0792117	0.330751	0.513151
M00166_Reductive_pentose_phosphate_cycle,_ribulose-5P__glyceraldehyde-3P	28.6529	25.5067	-0.116172	0.15362	0.322526
M00167_Reductive_pentose_phosphate_cycle,_glyceraldehyde-3P__ribulose-5P	132.57	126.912	-0.0605015	0.457696	0.625074
M00168_CAM_(Crassulacean_acid_metabolism),_dark	56.3447	44.8989	-0.267848	0.000998275	0.0120363
M00169_CAM_(Crassulacean_acid_metabolism),_light	20.5456	24.8258	0.271682	0.000843429	0.0104684
M00170_C4-dicarboxylic_acid_cycle,_phosphoenolpyruvate_carboxykinase_type	88.5389	85.8921	-0.0516065	0.526523	0.679489
M00171_C4-dicarboxylic_acid_cycle,_NAD_-_malic_enzyme_type	89.565	81.8146	-0.195921	0.0160841	0.0718645
M00172_C4-dicarboxylic_acid_cycle,_NADP_-_malic_enzyme_type	21.389	25.3284	0.254505	0.00176584	0.0175201
M00173_Reductive_citrate_cycle_(Arnon-Buchanan_cycle)	306.754	289.388	-0.122767	0.131578	0.298526
M00174_Methane_oxidation,_methanotroph,_methane__formaldehyde	13.1681	8.92181	-0.235488	0.00381215	0.0292496
M00175_Nitrogen_fixation,_nitrogen__ammonia	5.44803	7.67797	0.305038	0.000178176	0.00358049
M00176_Assimilatory_sulfate_reduction,_sulfate__H2S	63.4445	61.97	-0.0436316	0.592437	0.729763
M00177_Ribosome,_eukaryotes	9.61054	27.2789	0.170002	0.0342789	0.118786
M00178_Ribosome,_bacteria	5053.41	4608.02	-0.216011	0.00795625	0.0427614
M00179_Ribosome,_archaea	2792.88	2578.34	-0.218005	0.00739695	0.0410725
M00180_RNA_polymerase_II,_eukaryotes	0.00648246	0.0143934	0.0479258	0.214902	0.395469
M00181_RNA_polymerase_III,_eukaryotes	0.00318805	0.0135932	0.0367303	0.216988	0.396403
M00182_RNA_polymerase_I,_eukaryotes	0.0031362	0.00819054	0.0638755	0.0457886	0.150959
M00183_RNA_polymerase,_bacteria	208.701	185.687	-0.215398	0.00813581	0.0429164
M00184_RNA_polymerase,_archaea	1.59937	3.52699	0.0970018	0.178273	0.359957
M00185_Sulfate_transport_system	17.2489	24.7295	0.303274	0.000194218	0.00372545
M00186_Tungstate_transport_system	0.0638141	0.0653002	0.033203	0.470927	0.628897
M00188_NitT/TauT_family_transport_system	28.2656	29.6713	0.0764512	0.347898	0.526212
M00189_Molybdate_transport_system	9.8323	13.1404	0.306495	0.000165881	0.00350009
M00190_Iron(III)_transport_system	10.5706	10.991	0.0592746	0.466879	0.627017
M00191_Thiamine_transport_system	0.676412	0.277069	-0.158347	0.0199419	0.0858723
M00192_Putative_thiamine_transport_system	0.209829	0.0265264	-0.0920942	0.101172	0.256888
M00193_Putative_spermidine/putrescine_transport_system	5.05819	7.81952	0.235948	0.00374407	0.0292496
M00194_Maltose/maltodextrin_transport_system	43.442	71.9602	0.463845	1.2e-08	1.53e-06
M00197_Putative_fructooligosaccharide_transport_system	43.442	71.9602	0.463845	1.2e-08	1.53e-06
M00198_Putative_sn-glycerol-phosphate_transport_system	4.09292	3.99421	0.128594	0.114213	0.278556
M00199_L-Arabinose/lactose_transport_system	3.01451	3.02442	0.0562073	0.490215	0.646098
M00202_Oligogalacturonide_transport_system	5.35018	7.10811	0.302047	0.000206119	0.00378183
M00204_Trehalose/maltose_transport_system	0.000346878	0	-0.005291	0.551535	0.702063
M00205_N-Acetylglucosamine_transport_system	0.329331	0.163077	-0.206273	0.00949469	0.0460687
M00206_Cellobiose_transport_system	0.0516865	0.238056	-0.0739974	0.0975795	0.255413
M00207_Putative_multiple_sugar_transport_system	54.3773	74.7559	0.308795	0.000148074	0.0032888
M00208_Glycine_betaine/proline_transport_system	23.7471	20.7528	-0.0996089	0.22121	0.397237
M00209_Osmoprotectant_transport_system	2.72512	1.66252	-0.220919	0.00664282	0.0389343
M00210_Phospholipid_transport_system	40.6138	30.1063	-0.296526	0.00026897	0.00454021
M00211_Putative_ABC_transport_system	13.059	12.2048	-0.0529101	0.516116	0.670156
M00212_Ribose_transport_system	23.1002	27.6179	0.209723	0.00997657	0.0473046
M00213_L-Arabinose_transport_system	0.462764	0.0996881	-0.188636	0.00718236	0.0404127
M00214_Methyl-galactoside_transport_system	16.9581	20.695	0.198221	0.0148805	0.0682563
M00215_D-Xylose_transport_system	0.782327	0.317665	-0.139176	0.0754142	0.217617
M00216_Multiple_sugar_transport_system	1.71405	2.56779	0.461238	1.45e-08	1.53e-06
M00217_D-Allose_transport_system	0.434152	0.273262	-0.151752	0.0268191	0.103789
M00219_AI-2_transport_system	0.522863	0.045156	-0.206349	0.000770705	0.00985568
M00220_Rhamnose_transport_system	0.0551644	0.0463373	0.0942412	0.14137	0.305939
M00221_Putative_simple_sugar_transport_system	50.9787	68.4449	0.384863	2.25e-06	0.00015855
M00222_Phosphate_transport_system	80.2913	86.455	0.0882601	0.278449	0.468149
M00223_Phosphonate_transport_system	10.5233	10.6552	0.0578943	0.477331	0.635437
M00224_Fluoroquinolone_transport_system	0.531442	0.327856	-0.0970784	0.21554	0.395469
M00225_Lysine/arginine/ornithine_transport_system	0.983587	0.281117	-0.210797	0.00472271	0.0321449
M00226_Histidine_transport_system	0.971427	0.315584	-0.171689	0.02461	0.0998597
M00227_Glutamine_transport_system	0.719187	0.267684	-0.221839	0.00190035	0.0179939
M00228_Putative_glutamine_transport_system	2.78682	1.56396	-0.00812821	0.921167	0.955116
M00229_Arginine_transport_system	1.26524	0.455548	-0.223833	0.00491672	0.0324196
M00230_Glutamate/aspartate_transport_system	0.804791	0.212874	-0.264013	0.000369152	0.0053718
M00231_Octopine/nopaline_transport_system	0.0160542	0	-0.015873	0.295776	0.472793
M00232_General_L-amino_acid_transport_system	0.614491	0.164519	-0.207729	0.00441076	0.0313053
M00233_Glutamate_transport_system	1.98877	6.66783	0.332873	4.24e-05	0.00127744
M00234_Cystine_transport_system	7.617	9.57559	0.185799	0.0224541	0.0957133
M00235_Arginine/ornithine_transport_system	0.0085296	0	-0.015873	0.295776	0.472793
M00236_Putative_polar_amino_acid_transport_system	66.7867	81.6561	0.238402	0.0033993	0.0275866
M00237_Branched-chain_amino_acid_transport_system	46.3491	48.2367	0.0669427	0.411185	0.590204
M00238_D-Methionine_transport_system	21.9956	20.1588	0.00759144	0.926412	0.958201
M00239_Peptides/nickel_transport_system	54.0814	72.2702	0.374434	4.2e-06	0.000253471
M00240_Iron_complex_transport_system	134.881	127.838	-0.0684763	0.400539	0.579875
M00241_Vitamin_B12_transport_system	0.602694	0.217256	-0.193007	0.00847239	0.0441401
M00242_Zinc_transport_system	68.3842	62.4893	-0.119239	0.143042	0.305965
M00243_Manganese/iron_transport_system	1.2236	1.08288	-0.0151062	0.849815	0.917269
M00244_Putative_zinc/manganese_transport_system	1.22169	3.17982	0.313166	0.00010776	0.00252638
M00245_Cobalt/nickel_transport_system	3.91789	3.28999	0.0151062	0.853449	0.917269
M00246_Nickel_transport_system	3.44019	3.03919	0.0411778	0.613454	0.741769
M00247_Putative_ABC_transport_system	31.5613	38.1968	0.224753	0.00575613	0.0352042
M00249_Capsular_polysaccharide_transport_system	0.085343	0.0632729	-0.0194004	0.696789	0.806606
M00250_Lipopolysaccharide_transport_system	21.0272	20.9646	0.0660225	0.417652	0.59144
M00251_Teichoic_acid_transport_system	4.34533	5.33094	0.212484	0.00903919	0.0454112
M00252_Lipooligosaccharide_transport_system	0	0.000546364	0.0144928	0.0997071	0.255413
M00253_Sodium_transport_system	2.3686	3.14637	0.135496	0.0949029	0.255413
M00254_ABC-2_type_transport_system	249.77	261.621	0.0868798	0.286041	0.472793
M00255_Lipoprotein-releasing_system	64.2833	55.3981	-0.155586	0.0559692	0.178932
M00256_Cell_division_transport_system	25.1746	27.0513	0.144851	0.0751851	0.217617
M00258_Putative_ABC_transport_system	378.753	404.773	0.123687	0.128707	0.296285
M00259_Heme_transport_system	0.911592	0.747086	-0.0143394	0.860248	0.918947
M00260_DNA_polymerase_III_complex,_bacteria	156.465	156.869	-0.00406411	0.960914	0.979482
M00261_DNA_polymerase_alpha_/_primase_complex	0.000672834	0.00666315	0.0427114	0.0626232	0.191628
M00262_DNA_polymerase_delta_complex	0.000620652	0.00284165	0.0472356	0.0264124	0.103204
M00263_DNA_polymerase_epsilon_complex	0.00190255	0.00667907	0.031516	0.224145	0.400801
M00264_DNA_polymerase_II_complex,_archaea	0.456807	1.2724	0.133195	0.0630461	0.191628
M00265_PTS_system,_glucose-specific_II_component	1.44783	0.857228	-0.126907	0.118064	0.281486
M00266_PTS_system,_maltose_and_glucose-specific_II_component	1.23353	0.71143	-0.146384	0.070983	0.209474
M00267_PTS_system,_N-acetylglucosamine-specific_II_component	14.9631	24.003	0.407714	5.44e-07	4.59e-05
M00268_PTS_system,_arbutin-like_II_component	2.0987	1.66986	-0.0154129	0.850389	0.917269
M00269_PTS_system,_sucrose-specific_II_component	17.4543	21.1748	0.17675	0.0299016	0.10878
M00270_PTS_system,_trehalose-specific_II_component	1.60531	1.05352	-0.106357	0.190921	0.374738
M00271_PTS_system,_beta-glucosides-specific_II_component	16.0119	17.3422	0.167855	0.0392014	0.132344
M00272_PTS_system,_arbutin-,_cellobiose-,_and_salicin-specific_II_component	1.12521	0.737323	-0.14255	0.0781331	0.22129
M00273_PTS_system,_fructose-specific_II_component	10.7382	11.3922	0.078905	0.332629	0.514174
M00274_PTS_system,_mannitol-specific_II_component	2.11847	1.75575	0.121616	0.135144	0.303356
M00275_PTS_system,_cellobiose-specific_II_component	2.74219	2.81858	0.0450119	0.580748	0.722936
M00276_PTS_system,_mannose-specific_II_component	6.60199	8.29282	0.231501	0.00445099	0.0313053
M00277_PTS_system,_N-acetylgalactosamine-specific_II_component	7.26376	11.9478	0.292999	0.000318053	0.00497104
M00278_PTS_system,_sorbose-specific_II_component	0.403275	0.619546	0.101603	0.203828	0.390179
M00279_PTS_system,_galactitol-specific_II_component	4.32285	5.68634	0.220305	0.00679557	0.039284
M00280_PTS_system,_glucitol/sorbitol-specific_II_component	1.83436	2.065	0.179664	0.0272901	0.103789
M00281_PTS_system,_lactose-specific_II_component	0.651206	1.04569	0.211717	0.00868477	0.0441563
M00283_PTS_system,_ascorbate-specific_II_component	3.41903	3.68328	0.0608082	0.455414	0.623976
M00284_Origin_recognition_complex	0.00104169	0.00440558	-0.00115022	0.950837	0.971557
M00285_MCM_complex	0.00132637	0.0121356	0.0425581	0.0635734	0.191628
M00286_GINS_complex	0.00151596	0.00641807	0.0459321	0.0919327	0.253384
M00287_PTS_system,_galactosamine-specific_II_component	1.44177	1.22571	0.0518365	0.52463	0.679122
M00288_RPA_complex	0.0562503	0.0329571	0.0440917	0.2919	0.472793
M00289_RF-C_complex	0.00351237	0.007612	0.0258416	0.419887	0.592617
M00290_Holo-TFIIH_complex	0.278516	0.0400618	0.0545204	0.229328	0.404921
M00291_MRN_complex	0	0.000628822	0.0144928	0.0997071	0.255413
M00292_MRX_complex	0.000302471	0.000628822	0.00912507	0.464124	0.627017
M00293_DNA_polymerase_zeta__complex	0.000980919	0.00192122	-0.00115022	0.950837	0.971557
M00295_BRCA1-associated_genome_surveillance_complex_(BASC)	0.295916	0.796533	0.110804	0.129888	0.296285
M00296_BER_complex	0.0333298	0.0022532	0.00751476	0.726218	0.826048
M00298_Multidrug/hemolysin_transport_system	6.52459	6.82273	0.0477724	0.557741	0.702063
M00299_Spermidine/putrescine_transport_system	67.0611	68.8597	0.0792117	0.330751	0.513151
M00300_Putrescine_transport_system	0.659948	0.193827	-0.193007	0.00800509	0.0427614
M00303_PTS_system,_N-acetylmuramic_acid-specific_II_component	1.0801	0.672643	-0.14163	0.0798839	0.222066
M00304_PTS_system,_fructose-specific_II_component	0.00226317	0	-0.010582	0.395353	0.575307
M00305_PTS_system,_2-O-A-mannosyl-D-glycerate-specific_II_component	0.281409	0.0623281	-0.0568208	0.203464	0.390179
M00306_PTS_system,_fructose-specific_II-like_component	2.16621	0.798513	-0.134422	0.0968876	0.255413
M00307_Pyruvate_oxidation,_pyruvate__acetyl-CoA	18.7891	21.4177	0.105743	0.194051	0.379119
M00308_Semi-phosphorylative_Entner-Doudoroff_pathway,_gluconate__glycerate-3P	33.5858	33.5607	0.0160264	0.844588	0.916237
M00315_Uncharacterized_ABC_transport_system	0.0449134	0.253625	0.078905	0.0993202	0.255413
M00316_Manganese_transport_system	0.0105516	0.00450847	-0.0118089	0.77476	0.862661
M00317_Manganese/iron_transport_system	0.00954091	0.000510222	-0.0338164	0.214971	0.395469
M00318_Iron/zinc/copper_transport_system	0.000490237	0	-0.010582	0.395353	0.575307
M00319_Manganese/zinc/iron_transport_system	0.326168	0.103432	-0.114025	0.133699	0.301716
M00320_Lipopolysaccharide_export_system	27.5165	19.7159	-0.291005	0.000349385	0.00526573
M00323_Urea_transport_system	0.015874	0.00146962	-0.0249981	0.40124	0.579875
M00324_Dipeptide_transport_system	1.56974	0.50403	-0.24607	0.00197267	0.0180971
M00325_alpha-Hemolysin/cyclolysin_transport_system	6.01576	3.62021	-0.191166	0.0188363	0.0819474
M00326_RTX_toxin_transport_system	5.53929	3.22119	-0.1779	0.0287482	0.106175
M00328_Hemophore/metalloprotease_transport_system	0.007149	0	-0.031746	0.13599	0.303638
M00330_Adhesin_protein_transport_system	0.13994	0.10239	-0.0910973	0.172238	0.353088
M00331_Type_II_general_secretion_pathway	3.55817	1.7441	-0.117246	0.147153	0.310601
M00332_Type_III_secretion_system	0.572801	0.586072	0.0380339	0.638733	0.757803
M00333_Type_IV_secretion_system	40.6897	51.2789	0.326892	5.9e-05	0.00166044
M00334_Type_VI_secretion_system	0.441309	0.0870248	-0.214938	0.00374304	0.0292496
M00335_Sec_(secretion)_system	290.998	284.048	-0.10329	0.204609	0.390179
M00336_Twin-arginine_translocation_(Tat)_system	24.0442	18.6696	-0.119086	0.143557	0.305965
M00337_Immunoproteasome	0.00848017	0.0248119	0.014186	0.730746	0.826742
M00338_Cysteine_biosynthesis,_homocysteine_+_serine__cysteine	0.549675	2.13344	0.336401	2.5e-05	0.000810279
M00339_RaxAB-RaxC_type_I_secretion_system	0.00524473	0	-0.021164	0.225857	0.402158
M00340_Proteasome,_20S_core_particle	0.0108291	0.027243	0.00697799	0.87708	0.932312
M00341_Proteasome,_19S_regulatory_particle_(PA700)	0.0123538	0.0185113	0.0351967	0.444651	0.616033
M00342_Bacterial_proteasome	1.78696	6.57074	0.356414	1.15e-05	0.000483396
M00343_Archaeal_proteasome	0.822939	2.53255	0.105973	0.1403	0.305939
M00344_Formaldehyde_assimilation,_xylulose_monophosphate_pathway	10.5881	11.1891	0.135189	0.0967968	0.255413
M00345_Formaldehyde_assimilation,_ribulose_monophosphate_pathway	90.3459	85.787	-0.0654091	0.421997	0.593609
M00346_Formaldehyde_assimilation,_serine_pathway	170.259	154.944	-0.179664	0.0272999	0.103789
M00348_Glutathione_transport_system	1.01928	0.565089	-0.0637988	0.429272	0.601836
M00349_Microcin_C_transport_system	0.677475	0.226309	-0.229047	0.00227428	0.0199947
M00351_Spliceosome,_U1-snRNP	0.00850953	0.0138969	-0.0164098	0.700773	0.806606
M00352_Spliceosome,_U2-snRNP	0.00971429	0.0164022	-0.000460087	0.993246	0.997853
M00353_Spliceosome,_Prp19/CDC5L_complex	0.0173009	0.0346963	0.0762978	0.0580571	0.182837
M00354_Spliceosome,_U4/U6.U5_tri-snRNP	0.0174834	0.0248048	-0.0304425	0.553505	0.702063
M00355_Spliceosome,_35S_U5-snRNP	0.0280817	0.056806	0.0263017	0.629047	0.752005
M00356_Methanogenesis,_methanol__methane	17.5148	13.3373	-0.119853	0.140995	0.305939
M00357_Methanogenesis,_acetate__methane	83.3813	77.3366	-0.0980753	0.228419	0.404921
M00358_Coenzyme_M_biosynthesis	0.102358	0.0227796	-0.0270685	0.590461	0.729763
M00359_Aminoacyl-tRNA_biosynthesis,_eukaryotes	894.65	862.16	-0.0997623	0.220509	0.397237
M00360_Aminoacyl-tRNA_biosynthesis,_prokaryotes	906.089	872.651	-0.101603	0.212106	0.395469
M00361_Nucleotide_sugar_biosynthesis,_eukaryotes	93.3258	87.5773	-0.125374	0.123572	0.289707
M00362_Nucleotide_sugar_biosynthesis,_prokaryotes	113.298	113.805	0.00513764	0.950403	0.971557
M00363_EHEC_pathogenicity_signature,_Shiga_toxin	0.0105708	0.00142185	0.00912507	0.464124	0.627017
M00364_C10-C20_isoprenoid_biosynthesis,_bacteria	28.8405	28.3436	-0.0121923	0.881628	0.934791
M00365_C10-C20_isoprenoid_biosynthesis,_archaea	1.53279	2.15316	0.216318	0.00783235	0.0427614
M00366_C10-C20_isoprenoid_biosynthesis,_plants	28.0781	26.5596	-0.0571275	0.483192	0.641217
M00367_C10-C20_isoprenoid_biosynthesis,_non-plant_eukaryotes	0.995095	0.403408	-0.149452	0.0541717	0.177213
M00368_Ethylene_biosynthesis,_methionine__ethylene	70.2753	63.6306	-0.165555	0.0419725	0.139468
M00373_Ethylmalonyl_pathway	15.1899	13.1311	-0.0769113	0.345002	0.525599
M00374_Dicarboxylate-hydroxybutyrate_cycle	174.643	165.449	-0.110191	0.175944	0.358688
M00375_Hydroxypropionate-hydroxybutylate_cycle	48.6536	53.4247	0.15574	0.0557275	0.178932
M00376_3-Hydroxypropionate_bi-cycle	126.609	135.556	0.133962	0.0998655	0.255413
M00377_Reductive_acetyl-CoA_pathway_(Wood-Ljungdahl_pathway)	204.967	200.535	-0.0477724	0.557741	0.702063
MF0001_arabinoxylan degradation	67.2346	74.8269	0.132889	0.102614	0.257756
MF0002_fructan degradation	28.036	28.6519	0.0399509	0.624084	0.748192
MF0003_pectin degradation I	17.9687	16.0405	-0.0857296	0.292474	0.472793
MF0004_pectine degradation II	110.96	113.022	0.00927843	0.909957	0.948152
MF0005_starch degradation	140.228	143.24	0.0663293	0.41549	0.59144
MF0006_lactose degradation	90.0174	77.3548	-0.086113	0.290319	0.472793
MF0007_lactose and galactose degradation	3.65632	4.61703	0.177824	0.0289194	0.106175
MF0008_maltose degradation	2.9011	2.9707	0.0111188	0.891994	0.936372
MF0009_melibiose degradation	47.3629	40.3976	-0.153899	0.0586856	0.183447
MF0010_sucrose degradation I	22.9865	32.268	0.366613	6.64e-06	0.000350314
MF0011_sucrose degradation II	65.5058	81.9142	0.361705	8.81e-06	0.000412952
MF0012_trehalose degradation	2.21439	1.43449	-0.12338	0.12954	0.296285
MF0013_allose degradation	28.7509	27.6606	-0.031516	0.699199	0.806606
MF0014_arabinose degradation	23.1977	23.0943	0.014186	0.862329	0.918947
MF0015_fructose degradation	8.74135	9.56172	0.109884	0.177151	0.359412
MF0016_fucose degradation	109.175	93.6435	-0.256959	0.001593	0.017135
MF0017_galactose degradation	92.4987	90.8537	-0.0115789	0.88758	0.936372
MF0018_mannose degradation	24.4246	22.9824	-0.0505329	0.535174	0.688547
MF0019_rhamnose degradation	157.763	133.936	-0.225673	0.00555987	0.0352042
MF0020_ribose degradation	8.58314	6.06683	-0.126601	0.119939	0.284349
MF0021_xylose degradation	71.603	65.5162	-0.131662	0.105828	0.261166
MF0022_galacturonate degradation I	129.346	136.932	0.0628019	0.440755	0.613857
MF0023_galacturonate degradation II	0.020238	0	-0.015873	0.295776	0.472793
MF0024_phenylalanine degradation	49.9854	46.3297	-0.0933211	0.251791	0.433696
MF0025_tryptophan degradation	7.52678	5.52237	-0.113948	0.161654	0.337712
MF0026_tyrosine degradation I	49.8673	46.3009	-0.0904072	0.266914	0.45236
MF0027_tyrosine degradation II	0.543979	0.406071	-0.103136	0.20526	0.390179
MF0028_aspartate degradation I	15.046	14.1259	-0.00161031	0.984962	0.994387
MF0029_aspartate degradation II	13.0395	9.52583	-0.229354	0.0048338	0.0323788
MF0030_glutamate degradation I	3.51144	1.22863	-0.20865	0.0103639	0.0485951
MF0031_glutamate degradation II	0.938626	0.79718	-0.0753777	0.354669	0.532635
MF0032_glutamate degradation III	0.700796	0.256062	-0.0463921	0.56397	0.706217
MF0033_alanine degradation I	10.998	11.1279	0.0282954	0.728727	0.826674
MF0034_alanine degradation II	2.41799	1.44141	-0.168622	0.0383123	0.130988
MF0035_glycine degradation	55.095	43.8501	-0.261713	0.00130164	0.0144551
MF0036_isoleucine degradation	55.9946	49.6842	-0.144544	0.0758049	0.217617
MF0037_leucine degradation	50.0449	44.3814	-0.133962	0.0998655	0.255413
MF0038_methionine degradation I	115.15	112.396	-0.0413312	0.612131	0.741769
MF0039_methionine degradation II	0.625537	0.574873	0.108811	0.181225	0.362606
MF0040_proline degradation	0.132351	0.0362443	-0.166322	0.0242628	0.0994067
MF0041_valine degradation I	55.4424	50.5755	-0.111878	0.169416	0.350459
MF0042_asparagine degradation	0.000460673	0	-0.010582	0.395353	0.575307
MF0043_cysteine biosynthesis/homocysteine degradation	0.549675	2.13344	0.336401	2.5e-05	0.000810279
MF0044_cysteine degradation I	14.8355	14.4204	-0.0089717	0.912946	0.948924
MF0045_cysteine degradation II	15.2238	14.2014	-0.00667127	0.935402	0.965134
MF0046_glutamine degradation I	30.5166	25.7101	-0.211103	0.00949757	0.0460687
MF0047_glutamine degradation II	33.5259	53.6909	0.540986	2.97e-11	1.25e-08
MF0048_serine degradation	37.8639	42.8368	0.127368	0.11771	0.281486
MF0049_threonine degradation I	45.5	47.1047	0.0874933	0.28265	0.472793
MF0050_threonine degradation II	28.5885	27.778	-0.0466989	0.566641	0.707463
MF0051_arginine degradation I	65.1725	59.308	-0.0973085	0.23208	0.408074
MF0052_arginine degradation II	0.961317	0.37571	-0.215858	0.00287278	0.0237709
MF0053_arginine degradation III	0.00068798	0	-0.010582	0.395353	0.575307
MF0054_arginine degradation IV	40.0728	39.874	-0.00590446	0.9429	0.970497
MF0055_arginine degradation V	11.2319	11.7711	0.108044	0.184522	0.365578
MF0056_histidine degradation	60.4822	49.8314	-0.185032	0.0230157	0.0961647
MF0057_lysine degradation I	10.4362	8.86303	-0.104363	0.19994	0.388823
MF0058_lysine degradation II	0.383525	0.144173	-0.218542	0.00221924	0.0199259
MF0059_anaerobic fatty acid beta-oxidation	15.8357	13.513	-0.12338	0.129659	0.296285
MF0060_glycerol degradation I	75.8287	66.2232	-0.256499	0.00162417	0.017135
MF0061_glycerol degradation II	86.0021	77.016	-0.21049	0.00970787	0.0465536
MF0062_glycerol degradation III	0.0782295	0.00154427	-0.0807453	0.0577046	0.182837
MF0063_glyoxylate bypass	155.789	146.545	-0.136876	0.0927009	0.253384
MF0064_triacylglycerol degradation	2.57898	4.14682	0.253201	0.00178522	0.0175201
MF0065_Bifidobacterium shunt	150.392	148.867	-0.0169466	0.835746	0.913691
MF0066_Entner-Doudoroff pathway	34.9623	30.6866	-0.17353	0.0330227	0.11613
MF0067_glycolysis (preparatory phase)	273.168	254.189	-0.148532	0.0680659	0.203715
MF0068_glycolysis (pay-off phase)	183.685	174.766	-0.0908673	0.264485	0.450051
MF0069_NADH:ferredoxin oxidoreductase	0.0722629	0.000322683	-0.0520666	0.137321	0.303722
MF0070_pentose phosphate pathway (oxidative phase)	29.0229	24.6444	-0.197454	0.0152726	0.0693015
MF0071_pentose phosphate pathway (non-oxidative branch)	150.286	148.672	-0.0163331	0.841639	0.91539
MF0072_pyruvate dehydrogenase complex	9.18702	7.76484	-0.0936278	0.250234	0.432782
MF0073_pyruvate:ferredoxin oxidoreductase	15.6828	19.2386	0.247144	0.002393	0.0201969
MF0074_pyruvate:formate lyase	18.388	17.9466	0.0249214	0.760098	0.850826
MF0075_acetate to acetyl-CoA	7.92049	8.7158	0.119086	0.143557	0.305965
MF0076_4-aminobutyrate degradation	2.40694	1.24796	-0.181198	0.0260106	0.103204
MF0077_formate conversion	0.377409	0.309516	-0.0266084	0.737092	0.829475
MF0078_lactaldehyde degradation	4.40578	5.19317	0.0959282	0.238751	0.418063
MF0079_lactate consumption I	0.308774	0.142883	-0.131355	0.0343411	0.118786
MF0080_lactate consumption II	2.6544	3.86246	0.274902	0.000730886	0.00963856
MF0081_methanol conversion	0.318255	0.281984	0.00651791	0.891486	0.936372
MF0082_putrescine degradation	0.542063	0.73981	0.296986	0.000257201	0.00452245
MF0083_succinate consumption	3.10644	1.94403	-0.184725	0.0232438	0.0961654
MF0084_succinate conversion to propionate	0.0717444	0.00268954	-0.0838126	0.079986	0.222066
MF0085_urea degradation	5.12849	5.06724	-0.0100452	0.902489	0.945038
MF0086_acetyl-CoA to acetate	69.5149	67.01	-0.0660225	0.417652	0.59144
MF0087_acetyl-CoA to crotonyl-CoA	10.4018	8.92635	-0.0217008	0.790417	0.875475
MF0088_butyrate production I	24.9841	23.0275	-0.0621885	0.445237	0.616033
MF0089_butyrate production II	4.16798	3.78073	0.0147995	0.856407	0.917269
MF0090_ethanol production I	24.8782	23.0155	-0.0537535	0.50944	0.663529
MF0091_ethanol production II	5.99993	4.80318	-0.0865731	0.287747	0.472793
MF0092_lactate production	17.3864	18.6961	0.131968	0.105017	0.260689
MF0093_propionate production I	0.366451	0.0982533	-0.215551	0.00233622	0.0201201
MF0094_propionate production II	2.65102	3.86246	0.275822	0.000701397	0.00954805
MF0095_propionate production III	6.13694	4.93938	-0.143011	0.0789665	0.222066
MF0096_succinate production	143.129	133.737	-0.12062	0.138468	0.304341
MF0097_homoacetogenesis	130.369	125.101	-0.0840426	0.302083	0.47745
MF0098_hydrogen metabolism	0.305486	0.304627	-0.0203205	0.716205	0.816861
MF0099_methanogenesis - methyl-coM	0.212041	0.227714	0.0233878	0.621501	0.747218
MF0100_methanogenesis from carbon dioxide	1.69909	6.04908	0.120313	0.101659	0.256888
MF0101_nitrate reduction (dissimilatory)	20.5199	15.32	-0.225059	0.00569002	0.0352042
MF0102_sulfate reduction (dissimilatory)	63.2295	62.2766	-0.0310559	0.703391	0.806606
MF0103_mucin degradation	185.578	159.25	-0.168469	0.0384893	0.130988
